# Supplementary material for: The nexus of financial development, natural resource rents, technological innovation, foreign direct investment, energy consumption, human capital, and trade on environmental degradation in the new BRICS economies
Source: Environ Sci Pollut Res Int. 2022 May 31;29(49):74442–57. doi: 10.1007/s11356-022-20976-7 (PMC9550782; doi:10.1007/s11356-022-20976-7)
Supplement: Supplementary file 1 — Supplementary file1 (XLSX 238 KB) [file 11356_2022_20976_MOESM1_ESM.xlsx]

## Sheet: Sheet1
Year	Country	Code	CO2	LogCO2	GHG	LogGHG	FI	LogFI	LogFI2	FIS	LogFIS	LogFIS2	FM	LogFM	LogFM2	DCP	LogDCP	DCB	LogDCB	GDP	LogGDP	LogGDP2	FDI	LogFDI	TR	LogTR	RE	LogRE	EC	LogEC	P	PEC	PEC/P	LogPEC	HC	LogHC	NR	LogNR	PAR	PAN	AM+AN	LogPA	NR	LogNR	FIS	LogFIS	FM	LogFM	LogFIS*LogNR
1990	Brazil	1	1.468	0.166726	0.00398616	-2.39945	0.207992	-0.681954	0.0432606	0.285368	-0.544594	0.296583	0.124279	-0.905602	0.820115	42.0828	1.6241	42.0823	1.6241	6696.94	3.82588	14.6373	0.214092	-0.6694	15.1618	1.18075	49.8647	1.69779	940.966	2.97357	149003225	1488864	0.00999216	-2.00034	1.71669	0.234692	2.28415	0.358724	2389	5148	7537	3.8772	2.28415	0.358724	0.285368	-0.544594	0.124279	-0.905602	0.102368
1991	Brazil	1	1.513	0.179839	0.00409646	-2.38759	0.222067	-0.653517	0.0493136	0.302445	-0.519354	0.269728	0.134923	-0.869913	0.756749	45.1593	1.65475	45.1593	1.65475	6905.52	3.8392	14.7394	0.182961	-0.737641	16.5909	1.21987	48.9382	1.68965	942.038	2.97407	151648007	1546031	0.0101949	-1.99162	1.74463	0.241703	1.34395	0.128382	2319	4625	6944	3.84161	1.34395	0.128382	0.302445	-0.519354	0.134923	-0.869913	0.0388286
1992	Brazil	1	1.514	0.180126	0.00409149	-2.38812	0.285861	-0.543845	0.0817165	0.400346	-0.397565	0.158058	0.162668	-0.788699	0.622046	84.4659	1.92668	84.4656	1.92668	6910.9	3.83953	14.742	0.514479	-0.288632	19.2533	1.28451	48.7012	1.68754	935.746	2.97116	154259382	1618266	0.0104906	-1.9792	1.77302	0.248713	2.06428	0.314768	2100	4374	6474	3.81117	2.06428	0.314768	0.400346	-0.397565	0.162668	-0.788699	0.126016
1993	Brazil	1	1.558	0.192567	0.00408903	-2.38838	0.384524	-0.415077	0.147858	0.571336	-0.243109	0.0591019	0.185997	-0.730494	0.533621	134.114	2.12747	133.076	2.1241	7282.51	3.86228	14.9172	0.295113	-0.530012	19.5993	1.29224	48.1991	1.68304	943.327	2.97466	156849086	1690600	0.0107785	-1.96744	1.80187	0.255723	1.76559	0.246891	2429	4221	6650	3.82282	1.76559	0.246891	0.571336	-0.243109	0.185997	-0.730494	0.141057
1994	Brazil	1	1.593	0.202216	0.00412519	-2.38456	0.37149	-0.430053	0.138005	0.53313	-0.273167	0.0746204	0.198533	-0.702168	0.49304	68.043	1.83278	64.1442	1.80716	7707.84	3.88693	15.1082	0.550427	-0.2593	19.3329	1.2863	48.35	1.6844	976.982	2.98989	159432717	1776660	0.0111436	-1.95297	1.83119	0.262734	1.2962	0.112671	2269	4228	6497	3.81271	1.2962	0.112671	0.53313	-0.273167	0.198533	-0.702168	0.0600683
1995	Brazil	1	1.658	0.219585	0.00418307	-2.37851	0.329626	-0.481978	0.108654	0.496663	-0.303939	0.0923786	0.152548	-0.816593	0.666824	43.4945	1.63843	43.0367	1.63384	8085.83	3.90772	15.2703	0.631609	-0.199552	16.9845	1.23005	46.1344	1.66402	994.29	2.99751	162019889	1865467	0.0115138	-1.93878	1.86099	0.269744	1.13513	0.0550466	2707	4741	7448	3.87204	1.13513	0.0550466	0.496663	-0.303939	0.152548	-0.816593	0.0273396
1996	Brazil	1	1.758	0.245019	0.00416227	-2.38067	0.33117	-0.479949	0.109674	0.468841	-0.328975	0.108224	0.183411	-0.736576	0.542544	40.7785	1.61043	40.7778	1.61042	8282.99	3.91819	15.3522	1.47597	0.169076	15.6356	1.19411	44.5329	1.64868	1030.67	3.01312	164614682	1969716	0.0119656	-1.92206	1.89645	0.277941	1.15677	0.0632478	2611	5446	8057	3.90617	1.15677	0.0632478	0.468841	-0.328975	0.183411	-0.736576	0.0296531
1997	Brazil	1	1.836	0.263873	0.00426466	-2.37012	0.378546	-0.421881	0.143297	0.51441	-0.28869	0.083342	0.23115	-0.636106	0.40463	40.8522	1.61122	40.7413	1.61004	8582.07	3.93359	15.4731	2.15047	0.332533	16.5762	1.21949	43.7251	1.64073	1066.19	3.02783	167209046	2082242	0.0124529	-1.90473	1.93258	0.286138	1.03391	0.0144829	2756	13479	16235	4.21045	1.03391	0.0144829	0.51441	-0.28869	0.23115	-0.636106	0.00745015
1998	Brazil	1	1.869	0.271609	0.00433512	-2.363	0.360355	-0.443269	0.129856	0.470772	-0.32719	0.107053	0.23896	-0.621674	0.386479	29.5323	1.4703	29.5323	1.4703	8575.87	3.93328	15.4707	3.34084	0.523856	16.4386	1.21586	43.8616	1.64208	1075.2	3.03149	169785253	2158258	0.0127117	-1.8958	1.9694	0.294335	0.949128	-0.0226751	2491	13546	16037	4.20512	0.949128	-0.0226751	0.470772	-0.32719	0.23896	-0.621674	-0.0106748
1999	Brazil	1	1.899	0.278525	0.00436441	-2.36007	0.40963	-0.387609	0.167796	0.481649	-0.317269	0.10066	0.325131	-0.487942	0.238087	29.8269	1.47461	29.8269	1.47461	8611.9	3.9351	15.485	4.73577	0.675391	20.9822	1.32185	44.0973	1.64441	1083.4	3.03479	172318674	2196879	0.0127489	-1.89453	2.00693	0.302532	1.71671	0.234697	2816	14693	17509	4.24326	1.71671	0.234697	0.481649	-0.317269	0.325131	-0.487942	0.113041
2000	Brazil	1	1.946	0.289143	0.0043801	-2.35852	0.42792	-0.368637	0.183116	0.498502	-0.302333	0.0914051	0.344301	-0.463061	0.214426	31.141	1.49333	31.141	1.49333	9060.79	3.95717	15.6592	5.03413	0.701924	22.6398	1.35487	42.764	1.63108	1072.38	3.03035	174790339	2233894	0.0127804	-1.89345	2.04517	0.310729	2.18524	0.339498	3179	14104	17283	4.23762	2.18524	0.339498	0.498502	-0.302333	0.344301	-0.463061	0.169241
2001	Brazil	1	1.954	0.290925	0.00449417	-2.34735	0.432016	-0.3645	0.186638	0.525972	-0.279037	0.0778619	0.324899	-0.488252	0.23839	29.004	1.46246	29.004	1.46246	9260.77	3.96665	15.7343	4.15213	0.618271	26.9363	1.43034	41.4361	1.61738	1076.28	3.03192	177196051	2190055	0.0123595	-1.908	2.0859	0.319294	2.21951	0.346257	3439	14410	17849	4.25161	2.21951	0.346257	0.525972	-0.279037	0.324899	-0.488252	0.182122
2002	Brazil	1	1.937	0.28713	0.00458523	-2.33864	0.42955	-0.366987	0.184513	0.540639	-0.267093	0.0713385	0.305375	-0.515167	0.265397	29.6451	1.47195	29.6451	1.47195	9568.06	3.98082	15.847	3.26532	0.513926	27.6184	1.4412	42.9715	1.63318	1090.35	3.03757	179537523	2241726	0.0124861	-1.90357	2.12745	0.32786	2.79783	0.446821	3481	13204	16685	4.22233	2.79783	0.446821	0.540639	-0.267093	0.305375	-0.515167	0.241569
2003	Brazil	1	1.896	0.277838	0.00460587	-2.33669	0.446738	-0.349947	0.199575	0.546627	-0.262309	0.0688061	0.333239	-0.477244	0.227761	27.6857	1.44226	27.6857	1.44226	9733.77	3.98828	15.9064	1.81312	0.258427	28.1404	1.44933	45.2484	1.6556	1094.42	3.03919	181809244	2281381	0.0125482	-1.90142	2.16983	0.336425	2.79978	0.447124	3866	12545	16411	4.21514	2.79978	0.447124	0.546627	-0.262309	0.333239	-0.477244	0.24441
2004	Brazil	1	1.964	0.293141	0.00480124	-2.31865	0.473831	-0.324377	0.224516	0.578455	-0.23773	0.0565157	0.354771	-0.450052	0.202546	29.3728	1.46794	29.3728	1.46794	10445.3	4.01892	16.1517	2.71342	0.433517	29.6783	1.47244	45.3203	1.65629	1141.49	3.05747	184006479	2392880	0.0130043	-1.88591	2.21305	0.344991	2.67431	0.427212	4044	12669	16713	4.22305	2.67431	0.427212	0.578455	-0.23773	0.354771	-0.450052	0.247123
2005	Brazil	1	1.958	0.291813	0.00471341	-2.32666	0.51186	-0.290849	0.262001	0.631469	-0.199648	0.0398592	0.376657	-0.424053	0.179821	35.4252	1.54931	35.4252	1.54931	11642.4	4.06604	16.5327	1.7531	0.243808	26.0417	1.41567	46.824	1.67047	1184.15	3.0734	188167353	2460559	0.0130764	-1.88351	2.25713	0.353557	3.78359	0.577905	4054	14444	18498	4.26712	3.78359	0.577905	0.631469	-0.199648	0.376657	-0.424053	0.364929
2006	Brazil	1	1.96	0.292256	0.00479271	-2.31942	0.529287	-0.276309	0.280144	0.620243	-0.207438	0.0430305	0.422206	-0.374476	0.140232	40.6909	1.6095	40.6909	1.6095	12549.9	4.09864	16.7989	3.19089	0.503912	25.2926	1.40299	47.3349	1.67518	1238.41	3.09287	190130445	2521989	0.0132645	-1.87731	2.29881	0.361503	3.89148	0.590115	3956	15886	19842	4.29759	3.89148	0.590115	0.620243	-0.207438	0.422206	-0.374476	0.366015
2007	Brazil	1	2.054	0.3126	0.00481372	-2.31752	0.593071	-0.226893	0.351733	0.643682	-0.191329	0.0366066	0.524392	-0.280344	0.0785927	45.7823	1.6607	45.7823	1.6607	13312.8	4.12427	17.0096	2.99066	0.475768	27.2576	1.43549	47.1814	1.67377	1294.48	3.1121	192030362	2676282	0.0139368	-1.85584	2.34126	0.369449	4.11254	0.61411	4194	17469	21663	4.33572	4.11254	0.61411	0.643682	-0.191329	0.524392	-0.280344	0.395292
2008	Brazil	1	2.149	0.332236	0.00467021	-2.33066	0.613688	-0.212052	0.376613	0.648958	-0.187784	0.0352627	0.559722	-0.252027	0.0635178	47.4943	1.67664	47.4943	1.67664	13269.1	4.12284	16.9978	1.88846	0.276107	22.106	1.34451	49.0385	1.69054	1240.18	3.09348	193886505	2794340	0.0144122	-1.84127	2.38449	0.377395	4.75533	0.677181	4280	18890	23170	4.36493	4.75533	0.677181	0.648958	-0.187784	0.559722	-0.252027	0.439462
2009	Brazil	1	2.01	0.303196	0.00504022	-2.29755	0.59137	-0.228141	0.349719	0.643641	-0.191356	0.0366172	0.521083	-0.283093	0.0801416	52.7647	1.72234	52.7647	1.72234	14299.6	4.15532	17.2667	3.72996	0.571704	22.7722	1.3574	46.9242	1.6714	1358.5	3.13306	195713637	2771813	0.0141626	-1.84886	2.42852	0.385341	2.37316	0.375326	4271	18135	22406	4.35036	2.37316	0.375326	0.643641	-0.191356	0.521083	-0.283093	0.241576
2010	Brazil	1	2.25	0.352183	0.00508742	-2.2935	0.606791	-0.216961	0.368196	0.662126	-0.179059	0.0320622	0.53297	-0.273297	0.0746912	58.0785	1.76402	58.0785	1.76402	15040.1	4.17725	17.4494	3.91511	0.592744	23.9344	1.37902	45.3433	1.65651	1367.19	3.13583	197514541	3050355	0.0154437	-1.81125	2.47336	0.393288	3.65833	0.563283	4228	20771	24999	4.39792	3.65833	0.563283	0.662126	-0.179059	0.53297	-0.273297	0.372965
2011	Brazil	1	2.342	0.369587	0.00522883	-2.2816	0.603266	-0.219491	0.36393	0.662253	-0.178976	0.0320324	0.5259	-0.279097	0.0778949	62.5193	1.79601	62.5193	1.79601	15046.3	4.17743	17.4509	3.75502	0.574613	25.1143	1.39992	43.5511	1.639	1413.73	3.15037	199287292	3189643	0.0160053	-1.79574	2.5609	0.408392	4.25906	0.629313	4695	23954	28649	4.45711	4.25906	0.629313	0.662253	-0.178976	0.5259	-0.279097	0.416765
2012	Brazil	1	2.5	0.39794	0.00532666	-2.27354	0.617664	-0.209248	0.381509	0.671068	-0.173233	0.0300098	0.545443	-0.26325	0.0693007	64.2306	1.80774	64.2306	1.80774	15588.7	4.19281	17.5797	3.04152	0.483091	25.786	1.41138	42.4313	1.62769	1461.08	3.16467	201035904	3246742	0.0161501	-1.79183	2.62187	0.418612	3.81258	0.581219	4798	25637	30435	4.48337	3.81258	0.581219	0.671068	-0.173233	0.545443	-0.26325	0.390038
2013	Brazil	1	2.648	0.422918	0.00545413	-2.26327	0.619388	-0.208038	0.383641	0.674476	-0.171033	0.0292524	0.545429	-0.263262	0.0693067	66.0285	1.81973	66.0285	1.81973	15718.6	4.19641	17.6099	3.57143	0.552842	24.6854	1.39244	41.8292	1.62148	1495.54	3.1748	202763744	3369581	0.0166183	-1.77941	2.6843	0.428832	3.78755	0.578359	4959	25925	30884	4.48973	3.78755	0.578359	0.674476	-0.171033	0.545429	-0.263262	0.390089
2014	Brazil	1	2.752	0.439648	0.00529511	-2.27613	0.626141	-0.203328	0.392053	0.665733	-0.1767	0.0312228	0.567474	-0.246054	0.0605426	66.8297	1.82497	66.8297	1.82497	14744.1	4.16862	17.3774	3.59214	0.555354	26.9536	1.43062	43.7406	1.64088	0	0	204471759	3444854	0.0168476	-1.77346	2.74822	0.439052	3.26586	0.513997	4659	25683	30342	4.48204	3.26586	0.513997	0.665733	-0.1767	0.567474	-0.246054	0.342185
2015	Brazil	1	2.589	0.413132	0.00510125	-2.29232	0.633274	-0.198408	0.401037	0.669998	-0.173926	0.0302503	0.577258	-0.23863	0.0569443	62.1696	1.79358	62.1696	1.79358	14256.2	4.154	17.2557	4.13736	0.616724	24.5337	1.38976	45.5767	1.65874	0	0	206163056	3398175	0.0164829	-1.78297	2.81366	0.449272	2.38685	0.377825	4641	25578	30219	4.48028	2.38685	0.377825	0.669998	-0.173926	0.577258	-0.23863	0.253142
2016	Brazil	1	2.39	0.378398	0.0051239	-2.2904	0.609417	-0.215085	0.371389	0.646669	-0.189318	0.0358413	0.5536	-0.256804	0.0659482	59.4843	1.7744	59.4843	1.7744	14524.6	4.1621	17.3231	3.33827	0.523522	24.3197	1.38596	45.4364	1.6574	0	0	207833825	3310703	0.0159296	-1.7978	2.88066	0.459492	2.42193	0.384161	5200	22810	28010	4.44731	2.42193	0.384161	0.646669	-0.189318	0.5536	-0.256804	0.248425
2017	Brazil	1	2.409	0.381837	0.00492979	-2.30717	0.617466	-0.209387	0.381264	0.640092	-0.193757	0.0375419	0.576028	-0.239556	0.0573872	60.2183	1.77973	60.2183	1.77973	15020.4	4.17668	17.4447	4.07746	0.61039	28.8762	1.46054	47.0617	1.67267	0	0	209469320	3351031	0.0159977	-1.79594	2.94925	0.469712	2.85833	0.456112	5480	20178	25658	4.40922	2.85833	0.456112	0.640092	-0.193757	0.576028	-0.239556	0.291954
2018	Brazil	1	2.309	0.363424	0	0	0.633296	-0.198393	0.401063	0.63933	-0.194275	0.0377427	0.607968	-0.216119	0.0467075	62.6388	1.79684	62.6388	1.79684	15388.2	4.18719	17.5326	3.68378	0.566294	28.4559	1.45417	0	0	0	0	211049519	3370645	0.0159709	-1.79667	3.01948	0.479932	3.80859	0.580764	4980	19877	24857	4.39545	3.80859	0.580764	0.63933	-0.194275	0.607968	-0.216119	0.3713
2019	Brazil	1	2.302	0.362105	0	0	0.657415	-0.18216	0.432195	0.644133	-0.191024	0.0364903	0.650669	-0.18664	0.0348343	70.188	1.84626	70.188	1.84626	14836.3	4.17133	17.4	0	0	32.3543	1.50993	0	0	0	0	212559409	3445401	0.0162091	-1.79024	3.09137	0.490151	3.46523	0.539732	5464	19932	25396	4.40477	3.46523	0.539732	0.644133	-0.191024	0.650669	-0.18664	0.347659
1990	Russian Federation	2	17.118	1.23345	0.021976	-1.65805	0.370728	-0.430945	0.137439	0.243042	-0.614318	0.377386	0.487119	-0.312365	0.097572	0	0	0	0	8027.85	3.9046	15.2459	0	0	36.1068	1.55759	3.75194	0.574256	5941.59	3.7739	147969407	10039125	0.067846	-1.16848	2.72337	0.435107	12.9341	1.11173	0	0	0	0	12.9341	1.11173	0.243042	-0.614318	0.487119	-0.312365	0.270199
1991	Russian Federation	2	16.191	1.20927	0.0212633	-1.67237	0.421056	-0.375661	0.177288	0.27402	-0.562217	0.316088	0.555264	-0.255501	0.0652807	0	0	0	0	7857.91	3.89531	15.1734	0	0	26.2567	1.41924	3.76696	0.575991	5870.23	3.76866	148394216	9901343	0.0667232	-1.17572	2.75591	0.440264	6.77574	0.830957	0	0	0	0	6.77574	0.830957	0.27402	-0.562217	0.555264	-0.255501	0.227699
1992	Russian Federation	2	13.205	1.12074	0.0196525	-1.70658	0.423251	-0.373402	0.179141	0.27402	-0.562217	0.316088	0.559587	-0.252132	0.0635706	0	0	0	0	6862.46	3.83648	14.7186	0.252232	-0.5982	110.577	2.04367	3.98055	0.599943	5356.51	3.72888	148538197	9528535	0.0641487	-1.19281	2.78883	0.445422	8.37286	0.922874	39494	11850	51344	4.71049	8.37286	0.922874	0.27402	-0.562217	0.559587	-0.252132	0.252886
1993	Russian Federation	2	12.534	1.09809	0.0179298	-1.74642	0.413317	-0.383717	0.170831	0.257223	-0.58969	0.347735	0.556819	-0.254286	0.0646613	0	0	0	0	6419.52	3.8075	14.4971	0.278287	-0.555507	68.6984	1.83695	4.0381	0.606177	5059.86	3.70414	148458777	8880768	0.0598198	-1.22316	2.82214	0.450579	7.464	0.872972	28503	3974	32477	4.51158	7.464	0.872972	0.257223	-0.58969	0.556819	-0.254286	0.224548
1994	Russian Federation	2	11.066	1.04399	0.0160281	-1.79512	0.381317	-0.418714	0.145403	0.237021	-0.625214	0.390892	0.513997	-0.289039	0.0835437	0	0	0	0	5734.41	3.75849	14.1262	0.174541	-0.758104	50.9537	1.70718	3.86687	0.58736	4426.67	3.64608	148407912	8101045	0.0545863	-1.26292	2.85585	0.455736	6.58289	0.818417	21250	4495	25745	4.41069	6.58289	0.818417	0.237021	-0.625214	0.513997	-0.289039	0.193982
1995	Russian Federation	2	10.883	1.03675	0.0154887	-1.80998	0.33402	-0.476227	0.11157	0.194373	-0.711364	0.506039	0.463492	-0.333958	0.111528	0	0	0	0	5613.28	3.74922	14.0566	0.522257	-0.282116	55.1829	1.7418	3.87068	0.587787	4290.69	3.63253	148375787	7664493	0.051656	-1.28688	2.88997	0.460893	7.30966	0.863897	17551	6893	24444	4.38817	7.30966	0.863897	0.194373	-0.711364	0.463492	-0.333958	0.167918
1996	Russian Federation	2	10.677	1.02845	0.0151411	-1.81984	0.342918	-0.46481	0.117593	0.199865	-0.699263	0.488969	0.475524	-0.322828	0.104218	0	0	0	0	5517.86	3.74177	14.0008	0.658454	-0.181474	47.9225	1.68054	3.69453	0.567559	4252.61	3.62866	148160129	7379028	0.0498044	-1.30273	2.94356	0.468873	9.10898	0.95947	18014	7980	25994	4.41487	9.10898	0.95947	0.199865	-0.699263	0.475524	-0.322828	0.191764
1997	Russian Federation	2	9.987	0.999435	0.0143495	-1.84316	0.368116	-0.434015	0.135509	0.228292	-0.64151	0.411535	0.496726	-0.303883	0.0923451	0	0	0	0	5699.95	3.75587	14.1066	1.20136	0.0796728	47.2569	1.67447	3.74599	0.573566	4069.69	3.60956	147915361	6976302	0.0471641	-1.32639	2.99815	0.476853	7.47671	0.87371	15106	8123	23229	4.36603	7.47671	0.87371	0.228292	-0.64151	0.496726	-0.303883	0.199461
1998	Russian Federation	2	9.897	0.995504	0.0142222	-1.84703	0.360238	-0.44341	0.129771	0.204613	-0.689068	0.474814	0.504889	-0.296804	0.0880927	0	0	0	0	5465.06	3.73759	13.9696	1.01912	0.00822508	55.7723	1.74642	3.58503	0.554493	3981.5	3.60005	147670784	6963339	0.0471545	-1.32648	3.05375	0.484834	4.40982	0.644421	16454	8299	24753	4.39363	4.40982	0.644421	0.204613	-0.689068	0.504889	-0.296804	0.131857
1999	Russian Federation	2	10.117	1.00505	0.0145176	-1.8381	0.430259	-0.36627	0.185123	0.255204	-0.593113	0.351783	0.592207	-0.227526	0.0517683	0	0	0	0	5914.33	3.77191	14.2273	1.66228	0.220705	69.3933	1.84132	3.82085	0.58216	4136.75	3.61666	147214776	7050487	0.0478925	-1.31973	3.11038	0.492814	11.5227	1.06155	19900	7944	27844	4.44473	11.5227	1.06155	0.255204	-0.593113	0.592207	-0.227526	0.270912
2000	Russian Federation	2	10.049	1.00212	0.0149685	-1.82482	0.457964	-0.339169	0.209731	0.267164	-0.573222	0.328584	0.634813	-0.197354	0.0389487	0	0	0	0	6825.39	3.83413	14.7005	1.03116	0.0133265	68.0939	1.83311	3.4964	0.543621	4224.28	3.62575	146596869	7176870	0.0489565	-1.31019	3.16807	0.500794	22.0113	1.34265	23377	8960	32337	4.5097	22.0113	1.34265	0.267164	-0.573222	0.634813	-0.197354	0.358706
2001	Russian Federation	2	10.339	1.01448	0.0152138	-1.81776	0.463764	-0.333703	0.215077	0.326388	-0.486266	0.236455	0.587011	-0.231354	0.0535246	16.8378	1.22628	16.8232	1.22591	7361.36	3.86696	14.9534	0.928663	-0.0321419	61.1109	1.78612	3.6208	0.558805	4288.38	3.63229	145976482	7289168	0.0499339	-1.3016	3.17985	0.502407	20.2207	1.3058	24777	9313	34090	4.53263	20.2207	1.3058	0.326388	-0.486266	0.587011	-0.231354	0.426196
2002	Russian Federation	2	10.3	1.01284	0.0154257	-1.81176	0.473153	-0.324999	0.223873	0.370219	-0.431541	0.186228	0.561672	-0.250517	0.0627589	17.9724	1.25461	17.9604	1.25432	8037.47	3.90512	15.25	1.00554	0.0023976	59.6454	1.77558	3.4585	0.538888	4288.19	3.63227	145306497	7261409	0.0499731	-1.30126	3.19168	0.50402	17.6231	1.24608	23712	9596	33308	4.52255	17.6231	1.24608	0.370219	-0.431541	0.561672	-0.250517	0.461324
2003	Russian Federation	2	10.55	1.02325	0.0160223	-1.79527	0.497499	-0.303208	0.247505	0.38256	-0.4173	0.174139	0.597281	-0.223821	0.0500959	21.2436	1.32723	21.2352	1.32706	9254.54	3.96635	15.732	1.84238	0.265379	59.1283	1.7718	3.2794	0.515794	4461.31	3.64946	144648618	7412263	0.0512432	-1.29036	3.20356	0.505633	17.4313	1.24133	24969	9901	34870	4.54245	17.4313	1.24133	0.38256	-0.4173	0.597281	-0.223821	0.474884
2004	Russian Federation	2	10.624	1.02629	0.0163984	-1.7852	0.463809	-0.333661	0.215118	0.325172	-0.487887	0.238034	0.588316	-0.230389	0.0530793	24.3164	1.3859	24.3111	1.3858	10226.8	4.00974	16.078	2.60619	0.416005	56.5819	1.75268	3.5536	0.550669	4493.69	3.6526	144067316	7474277	0.0518804	-1.285	3.21548	0.507246	16.7769	1.22471	22985	7205	30190	4.47986	16.7769	1.22471	0.325172	-0.487887	0.588316	-0.230389	0.398242
2005	Russian Federation	2	10.772	1.0323	0.0170922	-1.7672	0.491951	-0.308078	0.242016	0.355198	-0.44953	0.202077	0.613717	-0.212032	0.0449574	30.9419	1.49055	30.9386	1.4905	14912.2	4.17354	17.4185	3.79772	0.579523	54.7334	1.73825	3.4831	0.541966	4688.39	3.67102	143049637	7466054	0.0521921	-1.2824	3.22744	0.508859	17.8108	1.25068	23644	8609	32253	4.50857	17.8108	1.25068	0.355198	-0.44953	0.613717	-0.212032	0.44424
2006	Russian Federation	2	11.203	1.04933	0.0171989	-1.7645	0.527959	-0.277399	0.278741	0.379283	-0.421037	0.177272	0.660552	-0.180093	0.0324336	37.7836	1.5773	37.7818	1.57728	16648.2	4.22137	17.82	4.29895	0.633362	51.7061	1.71354	3.6684	0.564477	4709.84	3.67301	142805114	7789155	0.054544	-1.26325	3.24145	0.510739	18.947	1.27754	27884	9807	37691	4.57624	18.947	1.27754	0.379283	-0.421037	0.660552	-0.180093	0.484549
2007	Russian Federation	2	11.2	1.04922	0.0174084	-1.75924	0.545532	-0.26318	0.297605	0.414582	-0.38239	0.146222	0.659862	-0.180547	0.0325971	41.554	1.61861	41.5509	1.61858	20163.6	4.30457	18.5293	4.5027	0.653473	53.3825	1.7274	3.307	0.519434	4823.13	3.68333	142742366	7835919	0.0548955	-1.26046	3.25551	0.51262	16.5327	1.21834	27505	11934	39439	4.59593	16.5327	1.21834	0.414582	-0.38239	0.659862	-0.180547	0.505103
2008	Russian Federation	2	11.427	1.05793	0.0163875	-1.78549	0.532215	-0.273913	0.283253	0.411563	-0.385563	0.148659	0.636654	-0.196097	0.038454	45.2609	1.65572	45.2573	1.65569	19389.9	4.28758	18.3833	2.99213	0.47598	48.4351	1.68516	3.5988	0.556158	4531.29	3.65622	142785349	7871148	0.0551257	-1.25865	3.26964	0.5145	18.7315	1.27257	27712	14137	41849	4.62169	18.7315	1.27257	0.411563	-0.385563	0.636654	-0.196097	0.523744
2009	Russian Federation	2	10.668	1.02808	0.0171789	-1.765	0.567351	-0.246149	0.321887	0.427626	-0.368936	0.136114	0.689791	-0.161282	0.026012	42.84	1.63185	42.8364	1.63181	20490.1	4.31154	18.5894	2.83083	0.451913	50.3555	1.70205	3.342	0.524006	4819.04	3.68296	142849468	7477601	0.052346	-1.28112	3.28383	0.516381	15.0079	1.17632	25598	12966	38564	4.58618	15.0079	1.17632	0.427626	-0.368936	0.689791	-0.161282	0.503025
2010	Russian Federation	2	11.243	1.05088	0.0178105	-1.74932	0.513301	-0.289628	0.263478	0.480886	-0.317958	0.101097	0.530078	-0.27566	0.0759884	41.6986	1.62012	41.6959	1.62009	22798.7	4.35791	18.9914	2.69236	0.430133	48.0354	1.68156	3.2271	0.508812	5049.43	3.70324	142960908	7776155	0.0543936	-1.26445	3.29808	0.518261	15.5498	1.19172	28722	13778	42500	4.62839	15.5498	1.19172	0.480886	-0.317958	0.530078	-0.27566	0.573083
2011	Russian Federation	2	11.588	1.06401	0.01792	-1.74666	0.553541	-0.25685	0.306408	0.524313	-0.280409	0.0786293	0.565906	-0.247256	0.0611355	43.914	1.6426	43.9113	1.64258	24303.5	4.38567	19.2341	2.2908	0.359986	47.1514	1.67349	3.2443	0.511121	5167.01	3.71324	143201721	8032125	0.0560896	-1.25112	3.31263	0.520173	17.5954	1.2454	26495	14919	41414	4.61715	17.5954	1.2454	0.524313	-0.280409	0.565906	-0.247256	0.652979
2012	Russian Federation	2	11.668	1.067	0.017623	-1.75392	0.497816	-0.302931	0.247821	0.53808	-0.269153	0.0724433	0.442386	-0.354198	0.125457	48.0248	1.68147	48.0224	1.68144	26073.9	4.41621	19.5029	3.0194	0.47992	46.2871	1.66546	3.6068	0.557122	5078.63	3.70575	143506995	8050105	0.0560956	-1.25107	3.32733	0.522095	15.5722	1.19235	28701	15510	44211	4.64553	15.5722	1.19235	0.53808	-0.269153	0.442386	-0.354198	0.64158
2013	Russian Federation	2	11.221	1.05003	0.017534	-1.75612	0.478599	-0.320028	0.229057	0.538835	-0.268544	0.0721161	0.403783	-0.393852	0.155119	54.8323	1.73904	54.8243	1.73897	25761.6	4.41097	19.4567	1.06988	0.0293335	47.8013	1.67944	3.2961	0.518	4942.88	3.69398	143819667	7946530	0.0552534	-1.25764	3.34217	0.524028	13.6708	1.13579	28765	16149	44914	4.65238	13.6708	1.13579	0.538835	-0.268544	0.403783	-0.393852	0.612004
2014	Russian Federation	2	11.216	1.04984	0.0171807	-1.76496	0.471967	-0.326089	0.222752	0.530591	-0.27524	0.0757571	0.398964	-0.399066	0.159254	55.952	1.74782	55.9356	1.74769	24085.3	4.38175	19.1998	0.502608	-0.29877	49.3593	1.69337	3.2003	0.505191	0	0	144096870	7974235	0.0553394	-1.25697	3.35716	0.525972	12.9142	1.11107	24072	16236	40308	4.60539	12.9142	1.11107	0.530591	-0.27524	0.398964	-0.399066	0.589522
2015	Russian Federation	2	11.195	1.04902	0.0171128	-1.76668	0.452198	-0.344671	0.204483	0.507288	-0.294746	0.086875	0.383332	-0.416425	0.17341	53.1025	1.72511	53.1007	1.7251	24128.1	4.38252	19.2065	2.5485	0.406284	46.5181	1.66762	3.3572	0.525977	0	0	144342397	7816769	0.0541544	-1.26637	3.3723	0.527926	10.0434	1.00188	29269	16248	45517	4.65817	10.0434	1.00188	0.507288	-0.294746	0.383332	-0.416425	0.508242
2016	Russian Federation	2	11.142	1.04696	0.0172609	-1.76294	0.502729	-0.298666	0.252737	0.590216	-0.228989	0.0524359	0.399927	-0.398019	0.158419	52.0766	1.71664	52.0739	1.71662	25926.4	4.41374	19.4811	1.81409	0.25866	46.8765	1.67096	3.2476	0.511563	0	0	144496739	7988779	0.0552869	-1.25738	3.38759	0.529891	8.6095	0.934978	26795	14792	41587	4.61896	8.6095	0.934978	0.590216	-0.228989	0.399927	-0.398019	0.551839
2017	Russian Federation	2	11.314	1.05362	0.0176041	-1.75439	0.460107	-0.337141	0.211698	0.549484	-0.260045	0.0676233	0.356712	-0.447682	0.200419	51.2433	1.70964	51.2413	1.70962	28681.8	4.45761	19.8703	0.530061	-0.275674	51.5809	1.71249	3.1805	0.502495	0	0	144477859	8020035	0.0555105	-1.25563	3.40304	0.531867	10.5094	1.02158	22777	14106	36883	4.56683	10.5094	1.02158	0.549484	-0.260045	0.356712	-0.447682	0.56134
2018	Russian Federation	2	11.608	1.06476	0	0	0.467692	-0.33004	0.218736	0.56486	-0.24806	0.0615335	0.356277	-0.448212	0.200894	52.7379	1.72212	52.7364	1.72211	29188.9	4.46522	19.9382	1.89486	0.277577	49.4444	1.69412	0	0	0	0	144406261	8343659	0.0577791	-1.23823	3.41865	0.533854	15.2889	1.18438	24926	13031	37957	4.57929	15.2889	1.18438	0.56486	-0.24806	0.356277	-0.448212	0.669006
2019	Russian Federation	2	11.513	1.06119	0	0	0.480553	-0.318259	0.230931	0.597225	-0.223862	0.0501142	0.349241	-0.456875	0.208734	59.9683	1.77792	59.967	1.77791	28213.4	4.45046	19.8066	0	0	46.0831	1.66354	0	0	0	0	144104080	8279179	0.0574528	-1.24069	3.43441	0.535852	13.0982	1.11721	23337	12174	35511	4.55036	13.0982	1.11721	0.597225	-0.223862	0.349241	-0.456875	0.667227
1990	India	3	0.662	-0.179142	0.00140441	-2.85251	0.204379	-0.689564	0.0417707	0.259807	-0.58535	0.342634	0.142725	-0.845501	0.714872	24.9165	1.39649	24.9165	1.39649	1200.9	3.07951	9.48337	0.07374	-1.1323	15.5063	1.19051	58.6529	1.76829	350.076	2.54416	873277799	2287880	0.00261988	-2.58172	1.48692	0.172288	3.37445	0.528203	1147	2673	3820	3.58206	3.37445	0.528203	0.259807	-0.58535	0.142725	-0.845501	0.137231
1991	India	3	0.691	-0.160522	0.00143781	-2.8423	0.215217	-0.667123	0.0463184	0.232369	-0.633822	0.40173	0.191509	-0.717811	0.515253	23.8217	1.37697	23.8217	1.37697	1229.3	3.08966	9.54599	0.0272255	-1.56502	16.9877	1.23014	57.6048	1.76046	357.367	2.55311	891273202	2412731	0.00270706	-2.5675	1.5091	0.178719	3.00345	0.47762	1267	2328	3595	3.5557	3.00345	0.47762	0.232369	-0.633822	0.191509	-0.717811	0.110984
1992	India	3	0.722	-0.141463	0.00144474	-2.84021	0.191195	-0.718523	0.0365556	0.209782	-0.678232	0.459999	0.166784	-0.777846	0.605045	24.6982	1.39267	24.6982	1.39267	1299.95	3.11393	9.69653	0.0959418	-1.01799	18.4331	1.2656	57.2306	1.75763	363.078	2.56	909307018	2537411	0.00279049	-2.55432	1.53161	0.18515	2.75507	0.440133	1248	2176	3424	3.53453	2.75507	0.440133	0.209782	-0.678232	0.166784	-0.777846	0.0923319
1993	India	3	0.731	-0.136083	0.00145076	-2.8384	0.206394	-0.685304	0.0425983	0.208706	-0.680466	0.463034	0.197794	-0.703787	0.495316	23.8321	1.37716	23.8321	1.37716	1366.78	3.1357	9.8326	0.197056	-0.70541	19.6515	1.2934	56.9834	1.75575	364.514	2.56171	927403866	2600666	0.00280424	-2.55218	1.55446	0.19158	2.42144	0.384074	1209	2511	3720	3.57054	2.42144	0.384074	0.208706	-0.680466	0.197794	-0.703787	0.0801583
1994	India	3	0.758	-0.120331	0.00147185	-2.83214	0.230318	-0.637672	0.0530464	0.229753	-0.638738	0.407986	0.223866	-0.650011	0.422515	23.6473	1.37378	23.6473	1.37378	1460.27	3.16443	10.0136	0.297386	-0.52668	20.0781	1.30272	55.5572	1.74474	371.226	2.56964	945601828	2739064	0.00289664	-2.53811	1.57765	0.198011	2.03218	0.307961	1588	3212	4800	3.68124	2.03218	0.307961	0.229753	-0.638738	0.223866	-0.650011	0.0707552
1995	India	3	0.791	-0.101824	0.00151194	-2.82047	0.280797	-0.551607	0.0788472	0.218565	-0.66042	0.436155	0.334476	-0.475635	0.226229	22.5108	1.35239	22.5108	1.35239	1573.33	3.19682	10.2197	0.594986	-0.225493	22.8674	1.35922	54.4841	1.73627	385.092	2.58556	963922586	2945224	0.00305546	-2.51492	1.60119	0.204442	2.53085	0.403267	1545	5021	6566	3.8173	2.53085	0.403267	0.218565	-0.66042	0.334476	-0.475635	0.0881399
1996	India	3	0.841	-0.075204	0.00153615	-2.81357	0.356964	-0.447376	0.127423	0.236083	-0.626935	0.393047	0.46697	-0.330711	0.10937	23.4024	1.36926	23.4024	1.36926	1690.74	3.22808	10.4205	0.617479	-0.209378	21.9295	1.34103	53.7674	1.73052	389.427	2.59043	982365248	3064730	0.00311975	-2.50588	1.6403	0.214924	2.47699	0.393924	1661	6901	8562	3.93258	2.47699	0.393924	0.236083	-0.626935	0.46697	-0.330711	0.0929989
1997	India	3	0.859	-0.0660068	0.00156632	-2.80512	0.392541	-0.406115	0.154088	0.245035	-0.610772	0.373042	0.528088	-0.277294	0.076892	23.5553	1.37209	23.5553	1.37209	1757.51	3.2449	10.5294	0.860209	-0.0653962	22.6194	1.35448	52.4881	1.72006	397.378	2.5992	1000900028	3235209	0.0032323	-2.49049	1.68038	0.225406	2.21975	0.346304	1926	8229	10155	4.00668	2.21975	0.346304	0.245035	-0.610772	0.528088	-0.277294	0.0848567
1998	India	3	0.861	-0.0649968	0.00157127	-2.80375	0.390875	-0.407962	0.152783	0.237604	-0.624145	0.389557	0.532237	-0.273895	0.0750183	23.6777	1.37434	23.6777	1.37434	1852.81	3.26783	10.6787	0.625286	-0.203921	23.6995	1.37474	52.7123	1.72191	399.499	2.60152	1019483586	3430188	0.00336463	-2.47306	1.7184	0.235124	1.79253	0.253466	2247	6707	8954	3.95202	1.79253	0.253466	0.237604	-0.624145	0.532237	-0.273895	0.0602247
1999	India	3	0.917	-0.0376307	0.00161675	-2.79136	0.39468	-0.403755	0.155772	0.250476	-0.601234	0.361482	0.52686	-0.278305	0.0774537	25.4229	1.40522	25.4229	1.40522	2009.22	3.30303	10.91	0.472645	-0.325465	24.8156	1.39472	51.7173	1.71364	414.962	2.61801	1038058154	3522526	0.00339338	-2.46937	1.74994	0.243024	1.80416	0.256275	2206	2620	4826	3.68359	1.80416	0.256275	0.250476	-0.601234	0.52686	-0.278305	0.0641908
2000	India	3	0.926	-0.033389	0.00162559	-2.78899	0.398044	-0.400069	0.158439	0.257619	-0.589022	0.346947	0.526343	-0.278731	0.0776912	28.3396	1.45239	28.3396	1.45239	2095.65	3.32132	11.0312	0.765213	-0.116218	26.9009	1.42977	51.5537	1.71226	417.288	2.62044	1056575548	3705991	0.00350755	-2.455	1.78207	0.250925	2.39259	0.378869	2206	6332	8538	3.93136	2.39259	0.378869	0.257619	-0.589022	0.526343	-0.278731	0.0976039
2001	India	3	0.923	-0.0347983	0.00161983	-2.79053	0.402262	-0.395491	0.161814	0.276321	-0.558585	0.312018	0.515947	-0.287395	0.0825958	28.6194	1.45666	28.6194	1.45666	2206.45	3.34369	11.1803	1.05638	0.0238195	25.9933	1.41486	51.8585	1.71482	416.014	2.61911	1075000094	3725269	0.00346537	-2.46025	1.79678	0.254495	2.38076	0.376716	2379	8213	10592	4.02498	2.38076	0.376716	0.276321	-0.558585	0.515947	-0.287395	0.104095
2002	India	3	0.936	-0.0287242	0.00161338	-2.79226	0.419685	-0.377076	0.176136	0.2921	-0.534468	0.285656	0.534484	-0.272065	0.0740194	32.3065	1.50929	32.3065	1.50929	2287.63	3.35939	11.2855	1.01157	0.00499672	29.5087	1.46995	50.8081	1.70593	421.27	2.62456	1093317187	3896828	0.00356422	-2.44803	1.81161	0.258066	2.21178	0.344743	2693	8772	11465	4.05937	2.21178	0.344743	0.2921	-0.534468	0.534484	-0.272065	0.100699
2003	India	3	0.953	-0.0209071	0.00162742	-2.7885	0.418984	-0.377803	0.175547	0.295893	-0.528865	0.279699	0.52931	-0.27629	0.0763361	31.6263	1.50005	31.6263	1.50005	2472.1	3.39307	11.5129	0.605889	-0.217607	30.5924	1.48561	50.8298	1.70612	424.294	2.62767	1111523146	4046676	0.00364066	-2.43882	1.82657	0.261636	2.13946	0.330304	3425	9188	12613	4.10082	2.13946	0.330304	0.295893	-0.528865	0.52931	-0.27629	0.0977345
2004	India	3	0.996	-0.00174066	0.00167736	-2.77537	0.431049	-0.365474	0.185803	0.296958	-0.527305	0.278051	0.552008	-0.258055	0.0665923	36.1918	1.55861	36.1918	1.55861	2695.89	3.4307	11.7697	0.765601	-0.115997	37.5038	1.57408	50.0728	1.6996	439.703	2.64316	1129623466	4341576	0.00384338	-2.41529	1.84165	0.265206	3.04236	0.483211	4014	13452	17466	4.24219	3.04236	0.483211	0.296958	-0.527305	0.552008	-0.258055	0.143493
2005	India	3	1.033	0.0141003	0.00177228	-2.75147	0.440997	-0.355564	0.194479	0.303089	-0.518429	0.268769	0.565471	-0.24759	0.0613007	43.6278	1.63976	43.6278	1.63976	3237.29	3.51018	12.3214	2.13017	0.328414	45.7245	1.66015	46.0632	1.66335	466.138	2.66851	1165486291	4600812	0.00394755	-2.40367	1.85685	0.268776	3.55223	0.550501	4721	19661	24382	4.38707	3.55223	0.550501	0.303089	-0.518429	0.565471	-0.24759	0.166851
2006	India	3	1.081	0.0338257	0.00186716	-2.72882	0.463841	-0.333631	0.215148	0.330625	-0.480664	0.231038	0.582926	-0.234387	0.0549371	45.6278	1.65923	45.6278	1.65923	3525.31	3.5472	12.5826	2.0734	0.316682	45.6863	1.65979	44.9034	1.65228	485.1	2.68583	1183209471	4836163	0.00408733	-2.38856	1.8782	0.273742	3.93697	0.595162	5686	23242	28928	4.46132	3.93697	0.595162	0.330625	-0.480664	0.582926	-0.234387	0.196775
2007	India	3	1.148	0.0599419	0.00192338	-2.71594	0.443193	-0.353407	0.19642	0.351975	-0.453488	0.205652	0.520909	-0.283238	0.0802237	49.5594	1.69513	49.5594	1.69513	3650.94	3.56241	12.6907	3.62052	0.558771	53.3682	1.72728	43.4051	1.63754	501.56	2.70032	1200669762	5258090	0.0043793	-2.3586	1.8998	0.278708	4.45777	0.649118	6296	28922	35218	4.54676	4.45777	0.649118	0.351975	-0.453488	0.520909	-0.283238	0.228473
2008	India	3	1.218	0.0856473	0.00201413	-2.69591	0.457568	-0.339544	0.209369	0.343933	-0.463526	0.214857	0.557265	-0.253939	0.0644848	48.1244	1.68237	48.1244	1.68237	3912.42	3.59245	12.9057	2.65159	0.423507	46.2729	1.66533	42.1075	1.62436	544.627	2.7361	1217726217	5556898	0.00456334	-2.34072	1.92165	0.283674	7.10089	0.851313	6425	30387	36812	4.56599	7.10089	0.851313	0.343933	-0.463526	0.557265	-0.253939	0.292794
2009	India	3	1.324	0.121888	0.00207743	-2.68247	0.495736	-0.30475	0.245754	0.360838	-0.442687	0.195972	0.615531	-0.21075	0.0444156	50.5554	1.70377	50.5554	1.70377	4236.74	3.62703	13.1554	1.63503	0.213527	49.2552	1.69245	41.1128	1.61398	561.653	2.74947	1234281163	5978990	0.00484411	-2.31479	1.94375	0.288639	3.38399	0.52943	7262	27025	34287	4.53513	3.38399	0.52943	0.360838	-0.442687	0.615531	-0.21075	0.191038
2010	India	3	1.359	0.133219	0.00213647	-2.6703	0.465348	-0.332222	0.216549	0.355679	-0.448942	0.201549	0.56084	-0.251161	0.0630819	51.2892	1.71003	51.2892	1.71003	4493.67	3.6526	13.3415	2.00207	0.301478	55.6239	1.74526	40.5772	1.60828	577.994	2.76192	1250287939	6265202	0.00501101	-2.30007	1.9661	0.293605	4.44301	0.647678	8853	30909	39762	4.59947	4.44301	0.647678	0.355679	-0.448942	0.56084	-0.251161	0.230365
2011	India	3	1.424	0.15351	0.00222313	-2.65303	0.423606	-0.373038	0.179442	0.349709	-0.456294	0.208204	0.484598	-0.314618	0.0989848	51.8885	1.71507	51.8885	1.71507	4861.16	3.68674	13.592	1.31293	0.118243	55.7937	1.74659	39.3461	1.5949	599.156	2.77754	1265780243	6633464	0.00524061	-2.28062	1.98789	0.298393	5.30682	0.724834	8841	33450	42291	4.62625	5.30682	0.724834	0.349709	-0.456294	0.484598	-0.314618	0.253481
2012	India	3	1.551	0.190612	0.00224538	-2.64871	0.403607	-0.394041	0.162899	0.355456	-0.449215	0.201794	0.439463	-0.357078	0.127505	52.3857	1.71921	52.3857	1.71921	5057.23	3.70391	13.719	1.51628	0.180778	53.8441	1.73114	38.1829	1.58187	605.794	2.78232	1280842119	6975954	0.00544638	-2.26389	2.00993	0.30318	4.00967	0.603109	9553	34402	43955	4.64301	4.00967	0.603109	0.355456	-0.449215	0.439463	-0.357078	0.214378
2013	India	3	1.59	0.201397	0.00235319	-2.62834	0.39845	-0.399627	0.158762	0.355229	-0.449492	0.202043	0.429532	-0.367005	0.134692	51.8822	1.71502	51.8822	1.71502	5233.88	3.71882	13.8297	1.69566	0.229338	48.9222	1.68951	36.0538	1.55695	636.572	2.80385	1295600768	7243602	0.00559092	-2.25252	2.03221	0.307968	3.62762	0.559622	10669	32362	43031	4.63378	3.62762	0.559622	0.355229	-0.449492	0.429532	-0.367005	0.198794
2014	India	3	1.687	0.227115	0.00233839	-2.63108	0.41503	-0.38192	0.17225	0.369009	-0.432963	0.187457	0.448408	-0.348327	0.121331	51.8675	1.7149	51.8675	1.7149	5464.86	3.73758	13.9695	2.09212	0.320586	41.9229	1.62245	34.3959	1.53651	0	0	1310152392	7739360	0.00590722	-2.22862	2.05473	0.312755	2.79378	0.446191	12040	30814	42854	4.63199	2.79378	0.446191	0.369009	-0.432963	0.448408	-0.348327	0.164649
2015	India	3	1.732	0.238548	0.00234282	-2.63026	0.421821	-0.374871	0.177933	0.371385	-0.430175	0.185051	0.459407	-0.337803	0.114111	49.1012	1.69109	49.1012	1.69109	5839.86	3.7664	14.1858	1.93736	0.287211	40.0825	1.60295	33.5629	1.52586	0	0	1324517250	7991900	0.00603382	-2.21941	2.07751	0.317543	1.76417	0.246541	12579	33079	45658	4.65952	1.76417	0.246541	0.371385	-0.430175	0.459407	-0.337803	0.0915618
2016	India	3	1.799	0.255031	0.00241277	-2.61748	0.424137	-0.372494	0.179892	0.386938	-0.412359	0.17004	0.448414	-0.348321	0.121327	48.794	1.68837	48.794	1.68837	6182.92	3.79119	14.3732	1.50732	0.178204	40.7425	1.61005	32.2121	1.50802	0	0	1338676779	8352070	0.00623905	-2.20488	2.10054	0.32233	1.72965	0.237957	13199	31858	45057	4.65376	1.72965	0.237957	0.386938	-0.412359	0.448414	-0.348321	0.0920746
2017	India	3	1.818	0.259594	0.00249511	-2.60291	0.435722	-0.36079	0.189854	0.381564	-0.418432	0.175085	0.476606	-0.321841	0.103581	50.372	1.70219	50.372	1.70219	6675.36	3.82447	14.6266	1.55926	0.19292	43.5987	1.63947	31.6892	1.50091	0	0	1352642283	8704049	0.00643485	-2.19146	2.12382	0.327118	1.96267	0.292846	14961	31621	46582	4.66822	1.96267	0.292846	0.381564	-0.418432	0.476606	-0.321841	0.11174
2018	India	3	1.922	0.283753	0	0	0.43648	-0.360036	0.190514	0.382659	-0.417188	0.174046	0.477003	-0.321479	0.103349	50.1256	1.70006	50.1256	1.70006	6997.86	3.84497	14.7838	1.76313	0.246284	39.3868	1.59535	0	0	0	0	1366417756	9250506	0.0067699	-2.16942	2.14736	0.331905	2.23322	0.348931	16289	33766	50055	4.69945	2.23322	0.348931	0.382659	-0.417188	0.477003	-0.321479	0.133522
2019	India	3	1.922	0.283753	0	0	0.429831	-0.366702	0.184755	0.384611	-0.414979	0.172207	0.461957	-0.335398	0.112492	55.2509	1.74234	55.2509	1.74234	6454.35	3.80985	14.515	0	0	36.4699	1.56193	0	0	0	0	1380004385	9460984	0.00685576	-2.16394	2.17116	0.336693	2.00641	0.30242	19454	34173	53627	4.72938	2.00641	0.30242	0.384611	-0.414979	0.461957	-0.335398	0.116314
1990	China	4	2.111	0.324488	0.00283854	-2.5469	0.278417	-0.555304	0.077516	0.28351	-0.547431	0.299681	0.264842	-0.577014	0.332945	86.2005	1.93551	84.0455	1.92451	981.875	2.99206	8.9524	0.966308	-0.0148843	24.2731	1.38513	34.0836	1.53255	766.995	2.88479	1135185000	7972531	0.00702311	-2.15347	1.95608	0.291386	8.2583	0.916891	5832	4305	10137	4.00591	8.2583	0.916891	0.28351	-0.547431	0.264842	-0.577014	0.259948
1991	China	4	2.185	0.339451	0.00293013	-2.53311	0.274866	-0.560879	0.0755515	0.280413	-0.552202	0.304928	0.260946	-0.583449	0.340413	88.3624	1.94627	86.3216	1.93612	1094.07	3.03905	9.2358	1.13884	0.0564618	25.9497	1.41413	33.2585	1.5219	736.852	2.86738	1150780000	8375788	0.00727836	-2.13797	1.9912	0.299114	5.82348	0.765183	7372	4051	11423	4.05778	5.82348	0.765183	0.280413	-0.552202	0.260946	-0.583449	0.214567
1992	China	4	2.263	0.354685	0.00300703	-2.52186	0.276783	-0.557861	0.0766086	0.312123	-0.505674	0.255707	0.23301	-0.632625	0.400214	86.3729	1.93638	84.4096	1.92639	1262.61	3.10127	9.61787	2.61316	0.417166	30.1457	1.47923	32.9313	1.51761	752.629	2.87658	1164970000	8820231	0.00757121	-2.12083	2.02695	0.306842	5.11014	0.708432	10022	4387	14409	4.15863	5.11014	0.708432	0.312123	-0.505674	0.23301	-0.632625	0.221118
1993	China	4	2.397	0.379668	0.0031621	-2.50002	0.321431	-0.492912	0.103318	0.307383	-0.512321	0.262472	0.325687	-0.4872	0.237364	96.9026	1.98634	94.99	1.97768	1455.17	3.16291	10.004	6.18688	0.791472	36.0561	1.55698	31.6778	1.50075	788.129	2.8966	1178440000	9497178	0.00805911	-2.09371	2.06334	0.31457	4.24163	0.627533	12084	7534	19618	4.29265	4.24163	0.627533	0.307383	-0.512321	0.325687	-0.4872	0.192893
1994	China	4	2.52	0.401401	0.00325328	-2.48768	0.341472	-0.466644	0.116603	0.288616	-0.539679	0.291253	0.383925	-0.415753	0.172851	85.8826	1.93391	84.3852	1.92627	1661.12	3.2204	10.371	5.98716	0.777221	35.7698	1.55352	31.2495	1.49484	816.163	2.91178	1191835000	10081194	0.00845855	-2.0727	2.10038	0.322299	3.22161	0.508072	11191	7876	19067	4.28028	3.22161	0.508072	0.288616	-0.539679	0.383925	-0.415753	0.146638
1995	China	4	2.706	0.432328	0.00354137	-2.45083	0.342398	-0.465468	0.117237	0.296801	-0.527535	0.278293	0.377565	-0.423009	0.178936	84.2061	1.92534	83.0973	1.91959	1861.39	3.26984	10.6918	4.88044	0.688459	34.2741	1.53497	29.4721	1.46941	866.834	2.93794	1204855000	10390963	0.00862424	-2.06428	2.13809	0.330027	3.20021	0.505178	10011	8688	18699	4.27182	3.20021	0.505178	0.296801	-0.527535	0.377565	-0.423009	0.149937
1996	China	4	2.799	0.447003	0.00353404	-2.45173	0.374296	-0.426785	0.140098	0.303225	-0.518235	0.268568	0.433965	-0.362546	0.131439	89.4556	1.95161	88.5383	1.94713	2061.82	3.31425	10.9843	4.65183	0.667624	33.8147	1.52911	30.5372	1.48483	881.654	2.9453	1217550000	10932141	0.0089788	-2.04678	2.17208	0.336877	2.98303	0.474658	11628	11114	22742	4.35683	2.98303	0.474658	0.303225	-0.518235	0.433965	-0.362546	0.143928
1997	China	4	2.781	0.444201	0.00350519	-2.45529	0.393813	-0.40471	0.155089	0.317958	-0.49763	0.247635	0.457671	-0.339447	0.115224	96.7258	1.98554	96.5113	1.98458	2269.2	3.35587	11.2619	4.72533	0.674433	34.533	1.53823	30.1835	1.47977	871.756	2.9404	1230075000	10995762	0.0089391	-2.04871	2.20662	0.343727	2.38902	0.37822	12672	12102	24774	4.394	2.38902	0.37822	0.317958	-0.49763	0.457671	-0.339447	0.120258
1998	China	4	2.642	0.421933	0.00358396	-2.44564	0.395578	-0.402768	0.156482	0.324487	-0.488802	0.238928	0.454618	-0.342354	0.117206	105.193	2.02199	105.071	2.02148	2451.15	3.38937	11.4878	4.43558	0.64695	32.4247	1.51088	29.7399	1.47334	869.359	2.9392	1241935000	11010818	0.00886586	-2.05228	2.2417	0.350577	1.74411	0.241574	13751	33645	47396	4.67574	1.74411	0.241574	0.324487	-0.488802	0.454618	-0.342354	0.0783876
1999	China	4	2.614	0.417306	0.00351334	-2.45428	0.391412	-0.407366	0.153203	0.332373	-0.478374	0.228842	0.438527	-0.358004	0.128167	110.384	2.0429	110.271	2.04246	2653.97	3.4239	11.7231	3.749	0.573916	33.5246	1.52536	30.506	1.48439	878.525	2.94375	1252735000	11396786	0.00909752	-2.04108	2.27733	0.357427	1.81319	0.258442	15626	34418	50044	4.69935	1.81319	0.258442	0.332373	-0.478374	0.438527	-0.358004	0.0858993
2000	China	4	2.665	0.425697	0.00364111	-2.43877	0.368845	-0.433156	0.136047	0.334409	-0.475722	0.226311	0.392044	-0.406665	0.165376	111.123	2.0458	111.013	2.04537	2920.56	3.46547	12.0095	3.47508	0.540965	39.4105	1.59561	29.603	1.47134	898.987	2.95375	1262645000	11792554	0.00933956	-2.02967	2.31354	0.364277	2.59491	0.414123	25346	26560	51906	4.71522	2.59491	0.414123	0.334409	-0.475722	0.392044	-0.406665	0.138487
2001	China	4	2.706	0.432328	0.0037673	-2.42397	0.344226	-0.463156	0.118492	0.333493	-0.476913	0.227446	0.344473	-0.462845	0.214226	110.045	2.04157	109.868	2.04087	3210.01	3.50651	12.2956	3.513	0.545678	38.5274	1.58577	28.335	1.45232	928.811	2.96793	1271850000	12456115	0.0097937	-2.00905	2.32968	0.367297	2.48324	0.395019	30038	33412	63450	4.80243	2.48324	0.395019	0.333493	-0.476913	0.344473	-0.462845	0.131736
2002	China	4	2.962	0.471585	0.0039838	-2.3997	0.375625	-0.425246	0.141094	0.361578	-0.441798	0.195186	0.378229	-0.422246	0.178291	117.499	2.07003	117.329	2.0694	3534.85	3.54837	12.5909	3.6091	0.557399	42.7474	1.63091	26.9784	1.43102	984.811	2.99335	1280400000	13567957	0.0105967	-1.97483	2.34594	0.370317	1.87368	0.272694	39806	40426	80232	4.90435	1.87368	0.272694	0.361578	-0.441798	0.378229	-0.422246	0.0986002
2003	China	4	3.456	0.538574	0.0044378	-2.35283	0.399536	-0.398444	0.159629	0.361928	-0.441378	0.194814	0.424972	-0.37164	0.138116	125.671	2.09924	125.521	2.09872	3937.31	3.5952	12.9255	3.4874	0.542502	51.804	1.71436	23.8415	1.37733	1118.43	3.04861	1288400000	15798685	0.0122623	-1.91143	2.36232	0.373338	1.95339	0.29079	56769	48548	105317	5.0225	1.95339	0.29079	0.361928	-0.441378	0.424972	-0.37164	0.105245
2004	China	4	3.948	0.596377	0.00498973	-2.30192	0.42596	-0.370631	0.181442	0.388004	-0.411164	0.169055	0.450939	-0.345882	0.119634	118.636	2.07422	118.552	2.07391	4425.87	3.646	13.2933	3.48364	0.542033	59.5055	1.77456	20.1608	1.30451	1268.13	3.10316	1296075000	18484936	0.0142622	-1.84581	2.3788	0.376358	4.66195	0.668568	65786	64598	130384	5.11522	4.66195	0.668568	0.388004	-0.411164	0.450939	-0.345882	0.259407
2005	China	4	4.416	0.645029	0.00601008	-2.22112	0.420774	-0.375951	0.177051	0.381941	-0.418004	0.174727	0.446788	-0.349898	0.122429	109.158	2.03806	109.128	2.03794	5836.57	3.76616	14.1839	4.50858	0.65404	64.4789	1.80942	16.3851	1.21445	1515.17	3.18046	1311020000	21000495	0.0160184	-1.79538	2.3954	0.379379	5.04099	0.702516	93485	79842	173327	5.23887	5.04099	0.702516	0.381941	-0.418004	0.446788	-0.349898	0.268319
2006	China	4	4.848	0.685563	0.00644748	-2.19061	0.466964	-0.330716	0.218055	0.37805	-0.422451	0.178465	0.541653	-0.266279	0.0709046	105.788	2.02443	105.764	2.02434	6810.6	3.83319	14.6933	4.40096	0.643548	62.1934	1.79374	14.8837	1.17271	1630.17	3.21223	1317885000	23022389	0.0174692	-1.75773	2.40446	0.381017	5.50468	0.740732	122318	88183	210501	5.32325	5.50468	0.740732	0.37805	-0.422451	0.541653	-0.266279	0.280034
2007	China	4	5.185	0.714749	0.00663276	-2.17831	0.516353	-0.287053	0.266621	0.388704	-0.410381	0.168412	0.628272	-0.201853	0.0407444	102.004	2.00862	101.99	2.00856	7574.22	3.87934	15.0493	3.73363	0.572132	57.6127	1.76052	14.1378	1.15038	1672.9	3.22347	1324655000	25024414	0.0188913	-1.72374	2.41355	0.382656	6.37643	0.804578	153060	92101	245161	5.38945	6.37643	0.804578	0.388704	-0.410381	0.628272	-0.201853	0.312743
2008	China	4	5.539	0.743431	0.0070442	-2.15217	0.486386	-0.313019	0.236572	0.390587	-0.408283	0.166695	0.567369	-0.246135	0.0605823	124.408	2.09485	124.395	2.0948	8307.85	3.91949	15.3624	2.56889	0.409745	45.1849	1.65499	13.4319	1.12814	1778.43	3.25004	1331260000	25956957	0.019498	-1.71001	2.42267	0.384294	9.70533	0.98701	194579	95259	289838	5.46216	9.70533	0.98701	0.390587	-0.408283	0.567369	-0.246135	0.385513
2009	China	4	5.794	0.762978	0.00762786	-2.1176	0.520769	-0.283355	0.271201	0.427283	-0.369284	0.136371	0.59839	-0.223016	0.049736	126.579	2.10236	126.573	2.10234	9253.77	3.96632	15.7317	4.00356	0.602447	50.7171	1.70515	12.2613	1.08854	1954.72	3.29109	1337705000	27089785	0.0202509	-1.69355	2.43183	0.385933	3.98617	0.600555	229096	85508	314604	5.49776	3.98617	0.600555	0.427283	-0.369284	0.59839	-0.223016	0.256607
2010	China	4	6.295	0.798996	0.0082392	-2.08412	0.52648	-0.278618	0.277181	0.44604	-0.350627	0.122939	0.590882	-0.228499	0.052212	123.096	2.09024	123.091	2.09023	10299.9	4.01283	16.1028	3.70883	0.569237	50.7409	1.70536	11.3382	1.05454	2086.49	3.31942	1344130000	28967802	0.0215513	-1.66653	2.44102	0.387572	6.29908	0.799277	293066	98111	391177	5.59237	6.29908	0.799277	0.44604	-0.350627	0.590882	-0.228499	0.356509
2011	China	4	6.922	0.840232	0.00843997	-2.07366	0.525024	-0.279821	0.27565	0.447096	-0.349599	0.122219	0.586957	-0.231393	0.0535429	128.923	2.11033	128.918	2.11031	11197.6	4.04912	16.3954	2.82709	0.45134	48.2675	1.68366	11.5367	1.06208	2155.16	3.33348	1350695000	31261361	0.0231446	-1.63555	2.47547	0.393658	7.67705	0.885194	415829	110583	526412	5.72133	7.67705	0.885194	0.447096	-0.349599	0.586957	-0.231393	0.395767
2012	China	4	7.062	0.848928	0.00873339	-2.05882	0.545014	-0.263592	0.297041	0.470234	-0.327686	0.107378	0.603192	-0.219545	0.0481999	134.319	2.12814	134.315	2.12812	11923.8	4.07641	16.6171	3.03988	0.482856	46.7444	1.66973	11.522	1.06153	2213.76	3.34513	1357380000	32512623	0.0239525	-1.62065	2.5104	0.399744	4.15321	0.618383	535313	117464	652777	5.81476	4.15321	0.618383	0.470234	-0.327686	0.603192	-0.219545	0.290785
2013	China	4	7.151	0.854367	0.00869719	-2.06062	0.55415	-0.256372	0.307083	0.487038	-0.312437	0.0976168	0.604381	-0.21869	0.0478251	140.237	2.14686	140.235	2.14686	12549.8	4.09864	16.7988	2.55923	0.40811	44.9052	1.6523	12.0614	1.0814	2236.73	3.34961	1364270000	33715209	0.024713	-1.60707	2.54583	0.405829	3.02535	0.480775	704936	120200	825136	5.91653	3.02535	0.480775	0.487038	-0.312437	0.604381	-0.21869	0.234156
2014	China	4	7.135	0.853394	0.00864871	-2.06305	0.58667	-0.231606	0.344181	0.511155	-0.291447	0.0849414	0.644312	-0.190904	0.0364443	152.594	2.18354	152.584	2.18351	12978.8	4.11323	16.9187	2.19218	0.340877	39.4642	1.5962	12.2453	1.08797	0	0	1371220000	34499453	0.0251597	-1.59929	2.57462	0.410714	2.31439	0.364436	801135	127042	928177	5.96763	2.31439	0.364436	0.511155	-0.291447	0.644312	-0.190904	0.186283
2015	China	4	7	0.845098	0.00860048	-2.06548	0.61986	-0.207706	0.384226	0.568727	-0.245096	0.0600719	0.652109	-0.18568	0.034477	156.23	2.19376	156.219	2.19373	13572.6	4.13266	17.0789	1.55564	0.19191	36.8944	1.56696	12.5897	1.10002	0	0	1378665000	34826942	0.0252614	-1.59754	2.59903	0.414811	1.18276	0.0728981	968252	133612	1101864	6.04213	1.18276	0.0728981	0.568727	-0.245096	0.652109	-0.18568	0.0414591
2016	China	4	6.874	0.83721	0.00869741	-2.06061	0.634111	-0.197835	0.402097	0.580667	-0.236073	0.0557305	0.668237	-0.17507	0.0306493	154.895	2.19004	154.883	2.19	14344.4	4.15668	17.278	1.34913	0.130055	37.6324	1.57556	12.8636	1.10936	0	0	1386395000	35264122	0.0254358	-1.59455	2.62367	0.418908	1.04727	0.0200597	1204981	133522	1338503	6.12662	1.04727	0.0200597	0.580667	-0.236073	0.668237	-0.17507	0.011648
2017	China	4	6.981	0.843918	0.00887124	-2.05202	0.627293	-0.20253	0.393496	0.599858	-0.221952	0.0492625	0.635618	-0.196804	0.0387318	157.812	2.19814	157.809	2.19813	15609	4.19337	17.5844	1.69391	0.228889	37.4562	1.57352	13.1238	1.11806	0	0	1392730000	36342177	0.0260942	-1.58346	2.64854	0.423006	1.33243	0.124645	1245709	135885	1381594	6.14038	1.33243	0.124645	0.599858	-0.221952	0.635618	-0.196804	0.0747694
2018	China	4	7.208	0.857815	0	0	0.637015	-0.195851	0.405787	0.617646	-0.209261	0.04379	0.636977	-0.195876	0.0383675	165.39	2.21851	165.39	2.21851	16772.8	4.22461	17.8473	1.31072	0.11751	35.8374	1.55434	0	0	0	0	1397715000	37714113	0.0269827	-1.56891	2.67364	0.427103	1.46776	0.166656	1393815	148187	1542002	6.18808	1.46776	0.166656	0.617646	-0.209261	0.636977	-0.195876	0.102935
2019	China	4	7.316	0.864274	0	0	0.630141	-0.200562	0.397078	0.615902	-0.210488	0.0443053	0.625183	-0.203993	0.041613	182.433	2.2611	182.433	2.2611	17312	4.23835	17.9636	0	0	34.5069	1.53791	0	0	0	0	1402112000	39360925	0.0280726	-1.55172	2.69899	0.431201	1.25505	0.0986626	1243568	157093	1400661	6.14633	1.25505	0.0986626	0.615902	-0.210488	0.625183	-0.203993	0.0607666
1990	South Africa	5	8.505	0.929674	0.00849825	-2.07067	0.324852	-0.488314	0.105529	0.468163	-0.329603	0.108638	0.171645	-0.765368	0.585788	78.4725	1.89472	50.8005	1.70587	6416.79	3.80732	14.4957	-0.0655308	0	41.6826	1.61996	16.6278	1.22084	2471.6	3.39298	36800507	1028984	0.0279611	-1.55345	1.90784	0.280543	5.79229	0.76285	1093	4943	6036	3.78075	5.79229	0.76285	0.468163	-0.329603	0.171645	-0.765368	0.357138
1991	South Africa	5	8.645	0.936765	0.00818395	-2.08704	0.318346	-0.4971	0.101344	0.472159	-0.325912	0.106219	0.154835	-0.81013	0.65631	0	0	0	0	6406.36	3.80661	14.4903	0.20504	-0.688161	38.0508	1.58036	17.4661	1.2422	2518.12	3.40108	37718952	1021348	0.0270778	-1.56739	1.92496	0.284421	5.73867	0.758811	1023	4654	5677	3.75412	5.73867	0.758811	0.472159	-0.325912	0.154835	-0.81013	0.358279
1992	South Africa	5	7.793	0.891705	0.00790353	-2.10218	0.318697	-0.496622	0.101568	0.476019	-0.322376	0.103926	0.151665	-0.819113	0.670947	99.3762	1.99728	55.2172	1.74207	6254.2	3.79617	14.4109	0.00249583	-2.60279	37.4875	1.57389	18.3632	1.26395	2290.67	3.35996	38672611	1026349	0.0265394	-1.57611	1.94222	0.288299	4.4856	0.65182	888	4423	5311	3.72518	4.4856	0.65182	0.476019	-0.322376	0.151665	-0.819113	0.310279
1993	South Africa	5	8.084	0.907626	0.00792481	-2.10101	0.321191	-0.493237	0.103163	0.483219	-0.315856	0.099765	0.149377	-0.825716	0.681806	105.023	2.02128	53.6688	1.72972	6324.24	3.80101	14.4477	0.00840635	-2.07539	39.1233	1.59244	18.586	1.26918	2395.38	3.37937	39633754	1024799	0.0258567	-1.58743	1.95964	0.292177	4.36786	0.640269	904	4282	5186	3.71483	4.36786	0.640269	0.483219	-0.315856	0.149377	-0.825716	0.30939
1994	South Africa	5	8.348	0.921582	0.00788974	-2.10294	0.330707	-0.480556	0.109367	0.484223	-0.314954	0.0991963	0.167117	-0.77698	0.603698	111.009	2.04536	56.038	1.74848	6513.11	3.81379	14.545	0.26791	-0.572011	40.769	1.61033	18.5629	1.26865	2420.08	3.38383	40564061	1068538	0.026342	-1.57935	1.97722	0.296055	4.83447	0.684349	935	4968	5903	3.77107	4.83447	0.684349	0.484223	-0.314954	0.167117	-0.77698	0.331378
1995	South Africa	5	8.728	0.940915	0.00797765	-2.09813	0.341131	-0.467079	0.11637	0.496335	-0.304225	0.0925527	0.175533	-0.75564	0.570992	116	2.06446	57.4797	1.75951	6711.59	3.82683	14.6446	0.803051	-0.095257	43.6109	1.6396	18.1131	1.25799	2498.89	3.39775	41435761	1116747	0.0269513	-1.56942	1.99495	0.299932	4.04877	0.607323	883	5482	6365	3.8038	4.04877	0.607323	0.496335	-0.304225	0.175533	-0.75564	0.301436
1996	South Africa	5	8.61	0.935003	0.00804952	-2.09423	0.371325	-0.430246	0.137882	0.503527	-0.297977	0.0887905	0.227811	-0.642425	0.41271	116.719	2.06714	59.9569	1.77784	6992.48	3.84463	14.7812	0.553079	-0.257213	46.6673	1.66901	17.4378	1.24149	2504.9	3.39879	42241007	1138799	0.0269596	-1.56929	2.01284	0.30381	4.627	0.6653	757	6115	6872	3.83708	4.627	0.6653	0.503527	-0.297977	0.227811	-0.642425	0.334996
1997	South Africa	5	8.967	0.952647	0.00822379	-2.08493	0.410811	-0.386358	0.168765	0.507371	-0.294674	0.0868329	0.301735	-0.520374	0.27079	113.361	2.05447	61.8509	1.79135	7175.76	3.85587	14.8677	2.49731	0.397472	46.8453	1.67067	17.1072	1.23318	2527.94	3.40277	42987456	1164353	0.0270859	-1.56726	2.0309	0.307688	3.64483	0.561677	355	6917	7272	3.86165	3.64483	0.561677	0.507371	-0.294674	0.301735	-0.520374	0.284979
1998	South Africa	5	8.638	0.936413	0.00823973	-2.08409	0.461449	-0.335876	0.212935	0.518287	-0.285429	0.08147	0.390553	-0.40832	0.166725	115.168	2.06133	66.4524	1.82251	7176.81	3.85593	14.8682	0.399449	-0.398538	48.8966	1.68928	17.2725	1.23735	2471.48	3.39296	43682259	1143832	0.0261853	-1.58194	2.04911	0.311566	3.22653	0.508736	200	7190	7390	3.86864	3.22653	0.508736	0.518287	-0.285429	0.390553	-0.40832	0.263672
1999	South Africa	5	8.454	0.927062	0.00766241	-2.11563	0.476422	-0.322008	0.226978	0.497658	-0.303069	0.0918508	0.440673	-0.355884	0.126653	131.048	2.11743	66.2662	1.82129	7344.81	3.86598	14.9458	1.10028	0.0415027	46.8619	1.67082	18.2213	1.26058	2464.32	3.3917	44338551	1182767	0.0266758	-1.57388	2.06749	0.315444	2.43031	0.385663	138	3002	3140	3.49693	2.43031	0.385663	0.497658	-0.303069	0.440673	-0.355884	0.191928
2000	South Africa	5	8.412	0.924899	0.00765282	-2.11618	0.485522	-0.313791	0.235732	0.514595	-0.288534	0.083252	0.441658	-0.354913	0.125964	130.312	2.11499	67.3355	1.82824	7714.91	3.88733	15.1113	0.710486	-0.148445	51.4378	1.71128	16.2559	1.21101	2424.88	3.38469	44967713	1184210	0.0263347	-1.57947	2.08604	0.319322	3.36972	0.527594	895	2400	3295	3.51786	3.36972	0.527594	0.514595	-0.288534	0.441658	-0.354913	0.271497
2001	South Africa	5	8.152	0.911264	0.00829931	-2.08096	0.468176	-0.329591	0.219189	0.549452	-0.26007	0.0676364	0.372637	-0.428713	0.183795	138.793	2.14237	74.4326	1.87176	7989.76	3.90253	15.2298	5.9831	0.776926	54.8016	1.73879	15.6298	1.19395	2461.03	3.39112	45571272	1190410	0.0261219	-1.58299	2.12451	0.327259	4.78588	0.679962	966	5427	6393	3.8057	4.78588	0.679962	0.549452	-0.26007	0.372637	-0.428713	0.373607
2002	South Africa	5	7.722	0.88773	0.00853309	-2.06889	0.50046	-0.300631	0.25046	0.56154	-0.25062	0.0628102	0.424134	-0.372497	0.138754	110.718	2.04422	56.0304	1.74842	8310.76	3.91964	15.3636	1.28141	0.107689	59.7646	1.77644	13.8959	1.14289	2384.14	3.37733	46150913	1159350	0.0251208	-1.59997	2.1637	0.335197	4.40021	0.643473	983	5617	6600	3.81954	4.40021	0.643473	0.56154	-0.25062	0.424134	-0.372497	0.361335
2003	South Africa	5	8.651	0.937066	0.00888671	-2.05126	0.447685	-0.349028	0.200422	0.563328	-0.249238	0.0621197	0.318403	-0.497023	0.247032	115.862	2.06394	60.772	1.7837	8608.73	3.93494	15.4837	0.44685	-0.349838	51.4018	1.71098	13.0631	1.11605	2518.33	3.40111	46719203	1256335	0.0268912	-1.57039	2.20361	0.343135	2.85394	0.455445	922	5303	6225	3.79414	2.85394	0.455445	0.563328	-0.249238	0.318403	-0.497023	0.256565
2004	South Africa	5	9.496	0.977541	0.00936403	-2.02854	0.477067	-0.321421	0.227592	0.581835	-0.2352	0.0553191	0.357764	-0.446403	0.199275	126.932	2.10357	62.5048	1.79591	9131.27	3.96053	15.6858	0.306847	-0.513078	51.078	1.70823	12.3071	1.09016	2716.29	3.43398	47291610	1371002	0.0289904	-1.53775	2.24425	0.351072	4.82269	0.683289	956	5833	6789	3.83181	4.82269	0.683289	0.581835	-0.2352	0.357764	-0.446403	0.397562
2005	South Africa	5	8.687	0.93887	0.00918818	-2.03677	0.502411	-0.298941	0.252417	0.600826	-0.221252	0.0489523	0.38869	-0.410396	0.168425	156.976	2.19583	73.6244	1.86702	10518.4	4.02195	16.1761	0.229456	-0.6393	60.2773	1.78015	10.7574	1.03171	2625.79	3.41926	48489464	1298798	0.0267852	-1.57211	2.28565	0.35901	4.36347	0.639832	1003	6001	7004	3.84535	4.36347	0.639832	0.600826	-0.221252	0.38869	-0.410396	0.384428
2006	South Africa	5	9.211	0.964307	0.00947847	-2.02326	0.529915	-0.275794	0.28081	0.630588	-0.200255	0.0401019	0.413099	-0.383946	0.147415	160.125	2.20446	78.2941	1.89373	11233.9	4.05053	16.4068	2.19988	0.3424	63.6831	1.80402	10.3748	1.01598	2775.62	3.44336	49119766	1324848	0.0269718	-1.56909	2.32781	0.366947	4.95488	0.695033	866	6739	7605	3.8811	4.95488	0.695033	0.630588	-0.200255	0.413099	-0.383946	0.438279
2007	South Africa	5	9.463	0.976029	0.00999348	-2.00028	0.554166	-0.25636	0.3071	0.640675	-0.193362	0.0373889	0.450775	-0.34604	0.119744	140.35	2.14721	76.6868	1.88472	11661.3	4.06675	16.5384	3.44702	0.537443	72.8654	1.86252	11.5639	1.0631	2950.15	3.46984	49779472	1360325	0.027327	-1.56341	2.37074	0.374885	6.13302	0.787674	915	7402	8317	3.91997	6.13302	0.787674	0.640675	-0.193362	0.450775	-0.34604	0.504643
2008	South Africa	5	9.937	0.997255	0.00944886	-2.02462	0.567872	-0.245749	0.322479	0.64259	-0.192066	0.0368895	0.475855	-0.322526	0.104023	145.941	2.16418	74.5965	1.87272	11409.6	4.05727	16.4614	2.57639	0.411012	55.4183	1.74365	10.9875	1.0409	2852.1	3.45516	50477013	1458481	0.028894	-1.53919	2.41447	0.382822	11.8953	1.07538	860	7081	7941	3.89988	11.8953	1.07538	0.64259	-0.192066	0.475855	-0.322526	0.691026
2009	South Africa	5	9.95	0.997823	0.00975692	-2.01069	0.593316	-0.226714	0.352024	0.688453	-0.162126	0.0262848	0.480105	-0.318664	0.101547	140.3	2.14706	70.3518	1.84728	11721.6	4.06899	16.5566	0.983956	-0.00702452	55.989	1.7481	11.7877	1.07143	2768.09	3.44218	51216967	1454441	0.0283976	-1.54672	2.45901	0.39076	4.96003	0.695484	822	5913	6735	3.82834	4.96003	0.695484	0.688453	-0.162126	0.480105	-0.318664	0.478808
2010	South Africa	5	9.117	0.959852	0.00931183	-2.03097	0.598798	-0.22272	0.358559	0.739712	-0.130937	0.0171446	0.439642	-0.356901	0.127378	131.967	2.12047	67.5855	1.82985	12172.4	4.08538	16.6903	0.994021	-0.00260464	60.1126	1.77897	11.3718	1.05583	2716.68	3.43404	52003759	1469012	0.0282482	-1.54901	2.50436	0.398697	6.59901	0.819479	821	5562	6383	3.80502	6.59901	0.819479	0.739712	-0.130937	0.439642	-0.356901	0.606178
2011	South Africa	5	9.114	0.959709	0.00952271	-2.02124	0.5616	-0.250573	0.315395	0.688285	-0.162231	0.026319	0.417806	-0.379025	0.14366	137.956	2.13974	68.6289	1.83651	12057.6	4.08126	16.6567	1.16721	0.0671485	60.8997	1.78462	10.6075	1.02561	2636.68	3.42106	52832659	1448539	0.0274175	-1.56197	2.55771	0.407852	7.21968	0.858518	656	6589	7245	3.86004	7.21968	0.858518	0.688285	-0.162231	0.417806	-0.379025	0.590905
2012	South Africa	5	8.728	0.940915	0.00955574	-2.01974	0.568387	-0.245356	0.323064	0.70219	-0.153546	0.0235763	0.417269	-0.379584	0.144084	139.299	2.14395	67.2713	1.82783	12451	4.0952	16.7707	2.24424	0.351069	64.2418	1.80782	9.782	0.990428	2602.85	3.41545	53687125	1426643	0.0265733	-1.57555	2.59601	0.414307	5.79951	0.763391	608	6836	7444	3.87181	5.79951	0.763391	0.70219	-0.153546	0.417269	-0.379584	0.536045
2013	South Africa	5	8.491	0.928959	0.00962614	-2.01655	0.575825	-0.239709	0.331575	0.703897	-0.152491	0.0232535	0.430211	-0.366318	0.134189	140.541	2.1478	67.0599	1.82646	12521.1	4.09764	16.7907	1.65049	0.217614	64.4345	1.80912	9.9081	0.99599	2695.51	3.43064	54544184	1431761	0.0262496	-1.58088	2.63515	0.420805	5.4543	0.736739	638	6657	7295	3.86303	5.4543	0.736739	0.703897	-0.152491	0.430211	-0.366318	0.518588
2014	South Africa	5	8.812	0.945074	0.00904717	-2.04349	0.589878	-0.229238	0.347957	0.722896	-0.140924	0.0198597	0.438891	-0.357644	0.127909	138.132	2.14029	68.2392	1.83403	12552.3	4.09872	16.7995	0.478917	-0.319739	61.6171	1.7897	10.2917	1.01249	0	0	55386369	1449942	0.0261787	-1.58205	2.67595	0.427478	4.15443	0.618511	802	6750	7552	3.87806	4.15443	0.618511	0.722896	-0.140924	0.438891	-0.357644	0.447119
2015	South Africa	5	8.135	0.910358	0.00892316	-2.04948	0.610069	-0.214621	0.372184	0.72947	-0.136992	0.0187669	0.472083	-0.325982	0.106264	135.372	2.13153	66.6017	1.82349	12591.6	4.10008	16.8107	0.747512	-0.126382	60.6382	1.78275	10.7053	1.0296	0	0	56207649	1401575	0.0249357	-1.60318	2.7185	0.43433	2.73826	0.437475	889	6608	7497	3.87489	2.73826	0.437475	0.72947	-0.136992	0.472083	-0.325982	0.319125
2016	South Africa	5	8.269	0.917453	0.00902653	-2.04448	0.629815	-0.200787	0.396666	0.734031	-0.134286	0.0180327	0.506412	-0.295496	0.0873181	138.109	2.14022	65.5669	1.81668	12701.3	4.10385	16.8416	0.588916	-0.229947	57.9739	1.76323	10.2254	1.00968	0	0	57009751	1471590	0.025813	-1.58816	2.7629	0.441365	3.50494	0.544681	704	6506	7210	3.85794	3.50494	0.544681	0.734031	-0.134286	0.506412	-0.295496	0.399813
2017	South Africa	5	8.142	0.910731	0.00888419	-2.05138	0.637991	-0.195185	0.407032	0.731877	-0.135562	0.018377	0.524669	-0.280115	0.0784643	129.36	2.1118	65.7386	1.81782	12931.1	4.11164	16.9056	1.51225	0.179625	59.4703	1.7743	10.3433	1.01466	0	0	57792520	1458849	0.0252429	-1.59786	2.80925	0.44859	3.63647	0.56068	728	6816	7544	3.8776	3.63647	0.56068	0.731877	-0.135562	0.524669	-0.280115	0.410349
2018	South Africa	5	8.032	0.904824	0	0	0.645767	-0.189924	0.417015	0.728801	-0.137391	0.0188763	0.54306	-0.265152	0.0703056	128.966	2.11048	66.7162	1.82423	13009.7	4.11427	16.9272	1.45579	0.163098	59.2045	1.77235	0	0	0	0	58558267	1470836	0.0251175	-1.60002	2.85764	0.456008	3.59819	0.556084	657	6258	6915	3.83979	3.59819	0.556084	0.728801	-0.137391	0.54306	-0.265152	0.405275
2019	South Africa	5	8.127	0.90993	0	0	0.641824	-0.192584	0.411938	0.718471	-0.14359	0.0206182	0.545623	-0.263107	0.0692255	0	0	69.2647	1.84051	12095.9	4.08264	16.6679	0	0	55.9975	1.74817	0	0	0	0	59308690	1500240	0.0252954	-1.59696	2.9082	0.463625	3.94037	0.595537	567	6347	6914	3.83973	3.94037	0.595537	0.718471	-0.14359	0.545623	-0.263107	0.427876
1990	Bangladesh	6	0.136	-0.866461	0.000895204	-3.04808	0.141795	-0.84834	0.0201058	0.216254	-0.665037	0.442274	0.0630163	-1.20055	1.44131	16.0741	1.20613	16.0741	1.20613	849.963	2.9294	8.58138	0.0102498	-1.98928	18.9665	1.27799	71.665	1.85531	123.462	2.09153	103171957	73698	0.000714322	-3.14611	1.46281	0.165187	0.537215	-0.269851	32	76	108	2.03342	0.537215	-0.269851	0.216254	-0.665037	0.0630163	-1.20055	-0.0583563
1991	Bangladesh	6	0.14	-0.853872	0.000876333	-3.05733	0.149658	-0.8249	0.0223975	0.223835	-0.650071	0.422593	0.0709215	-1.14922	1.32071	15.9199	1.20194	15.9199	1.20194	888.431	2.94862	8.69438	0.00449146	-2.34761	18.8898	1.27623	73.1597	1.86427	118.898	2.07518	105599125	71104	0.000673339	-3.17177	1.48074	0.17048	0.527434	-0.277832	36	77	113	2.05308	0.527434	-0.277832	0.223835	-0.650071	0.0709215	-1.14922	-0.0621886
1992	Bangladesh	6	0.142	-0.847712	0.000874576	-3.0582	0.124292	-0.905556	0.0154485	0.190483	-0.720143	0.518606	0.0543145	-1.26508	1.60044	14.5455	1.16273	14.5455	1.16273	936.976	2.97173	8.83117	0.0117376	-1.93042	19.934	1.29959	71.6607	1.85528	122.727	2.08894	107983708	77568	0.000718331	-3.14368	1.4989	0.175772	0.516541	-0.286895	72	89	161	2.20683	0.516541	-0.286895	0.190483	-0.720143	0.0543145	-1.26508	-0.0546487
1993	Bangladesh	6	0.146	-0.835647	0.000866782	-3.06209	0.116366	-0.934175	0.013541	0.177181	-0.751584	0.564878	0.0520056	-1.28395	1.64853	15.2943	1.18453	15.2943	1.18453	982.835	2.99248	8.95494	0.0423617	-1.37303	23.1216	1.36402	70.5571	1.84854	126.799	2.10312	110350641	85327	0.000773235	-3.11169	1.51728	0.181065	0.425533	-0.371067	36	71	107	2.02938	0.425533	-0.371067	0.177181	-0.751584	0.0520056	-1.28395	-0.0657459
1994	Bangladesh	6	0.156	-0.806875	0.000870073	-3.06044	0.129185	-0.888789	0.0166887	0.171967	-0.764554	0.584543	0.0824665	-1.08372	1.17445	16.2712	1.21142	16.2712	1.21142	1020.79	3.00894	9.0537	0.0330122	-1.48133	22.8659	1.35919	68.9799	1.83872	129.631	2.11271	112737684	90538	0.000803086	-3.09524	1.53588	0.186358	0.401675	-0.396125	39	89	128	2.10721	0.401675	-0.396125	0.171967	-0.764554	0.0824665	-1.08372	-0.0681205
1995	Bangladesh	6	0.183	-0.737549	0.000895373	-3.048	0.133128	-0.875731	0.017723	0.180593	-0.743299	0.552494	0.0816069	-1.08827	1.18434	20.8818	1.31977	20.8818	1.31977	1072.43	3.03037	9.18314	0.00499838	-2.30117	28.2095	1.4504	63.8028	1.80484	138.058	2.14006	115169933	107042	0.000929427	-3.03178	1.55471	0.19165	0.455446	-0.341563	70	156	226	2.35411	0.455446	-0.341563	0.180593	-0.743299	0.0816069	-1.08827	-0.0616838
1996	Bangladesh	6	0.183	-0.737549	0.000881004	-3.05502	0.143706	-0.842527	0.0206513	0.171362	-0.766084	0.586885	0.111671	-0.952061	0.90642	18.912	1.27674	18.912	1.27674	1117.4	3.04821	9.29158	0.029135	-1.53559	26.0761	1.41624	62.1241	1.79326	135.949	2.13337	117649927	112070	0.000952572	-3.0211	1.57139	0.196283	0.44203	-0.354548	22	131	153	2.18469	0.44203	-0.354548	0.171362	-0.766084	0.111671	-0.952061	-0.0607563
1997	Bangladesh	6	0.192	-0.716699	0.000881654	-3.0547	0.162246	-0.789827	0.0263236	0.178864	-0.747477	0.558721	0.140684	-0.851755	0.725486	19.9866	1.30074	19.9866	1.30074	1163.62	3.06581	9.39919	0.288897	-0.539258	26.3255	1.42038	59.9729	1.77795	139.051	2.14317	120160571	117762	0.000980039	-3.00876	1.58824	0.200916	0.385142	-0.414379	46	119	165	2.21748	0.385142	-0.414379	0.178864	-0.747477	0.140684	-0.851755	-0.0741176
1998	Bangladesh	6	0.189	-0.723538	0.000862957	-3.06401	0.222233	-0.653192	0.0493874	0.185045	-0.732723	0.536883	0.252651	-0.597479	0.356982	20.4966	1.31168	20.4966	1.31168	1212.19	3.08357	9.5084	0.380236	-0.419947	27.8801	1.44529	60.234	1.77984	141.977	2.15222	122682818	125404	0.00102218	-2.99047	1.60527	0.205549	0.36578	-0.43678	32	184	216	2.33445	0.36578	-0.43678	0.185045	-0.732723	0.252651	-0.597479	-0.0808239
1999	Bangladesh	6	0.2	-0.69897	0.000877948	-3.05653	0.24036	-0.619137	0.0577731	0.178092	-0.749355	0.561532	0.295306	-0.529728	0.280612	20.9872	1.32196	20.6792	1.31553	1261.34	3.10083	9.61517	0.350304	-0.455555	28.3879	1.45313	60.5344	1.782	140.98	2.14916	125189655	126836	0.00101315	-2.99433	1.62249	0.210182	0.445939	-0.350724	49	200	249	2.3962	0.445939	-0.350724	0.178092	-0.749355	0.295306	-0.529728	-0.0624614
2000	Bangladesh	6	0.208	-0.681937	0.000879303	-3.05586	0.204528	-0.689247	0.0418318	0.183864	-0.735503	0.540964	0.218961	-0.659632	0.435115	21.7794	1.33805	21.4924	1.33228	1331.55	3.12436	9.76161	0.525362	-0.279541	29.3217	1.46719	59.0218	1.77101	143.054	2.1555	127657862	135987	0.00106525	-2.97255	1.63989	0.214815	0.594078	-0.226157	70	248	318	2.50243	0.594078	-0.226157	0.183864	-0.735503	0.218961	-0.659632	-0.0415822
2001	Bangladesh	6	0.239	-0.621602	0.000898387	-3.04654	0.177753	-0.750182	0.0315962	0.197164	-0.705173	0.497269	0.152928	-0.815514	0.665063	24.1796	1.38345	23.8596	1.37766	1403.13	3.1471	9.90422	0.145444	-0.837304	32.098	1.50648	55.7986	1.74662	153.56	2.18628	130088709	155408	0.00119463	-2.92277	1.66191	0.220607	0.64061	-0.193406	59	236	295	2.46982	0.64061	-0.193406	0.197164	-0.705173	0.152928	-0.815514	-0.0381327
2002	Bangladesh	6	0.241	-0.617983	0.000909056	-3.04141	0.188598	-0.724464	0.035569	0.195243	-0.709424	0.503282	0.176206	-0.753979	0.568484	26.2081	1.41844	25.8644	1.4127	1453.26	3.16234	10.0004	0.0955794	-1.01964	28.9674	1.46191	54.3365	1.73509	154.393	2.18863	132478077	160379	0.00121061	-2.917	1.68423	0.2264	0.756301	-0.121305	43	246	289	2.4609	0.756301	-0.121305	0.195243	-0.709424	0.176206	-0.753979	-0.0236841
2003	Bangladesh	6	0.248	-0.605548	0.000905323	-3.0432	0.193226	-0.713934	0.0373363	0.205336	-0.687535	0.472705	0.17523	-0.756392	0.572129	26.0386	1.41562	25.694	1.40983	1523.8	3.18293	10.131	0.445961	-0.350703	27.6579	1.44182	52.6531	1.72142	159.895	2.20383	134791598	169987	0.00126111	-2.89925	1.70684	0.232193	0.74434	-0.128229	58	260	318	2.50243	0.74434	-0.128229	0.205336	-0.687535	0.17523	-0.756392	-0.0263299
2004	Bangladesh	6	0.262	-0.581699	0.000903447	-3.0441	0.174845	-0.757347	0.0305707	0.170261	-0.768885	0.591183	0.174102	-0.759196	0.576379	27.9134	1.44581	27.5559	1.44021	1620.43	3.20963	10.3017	0.689472	-0.161483	26.8582	1.42908	52.1413	1.71718	160.245	2.20478	136986429	175834	0.00128359	-2.89157	1.72466	0.236704	0.76078	-0.118741	48	268	316	2.49969	0.76078	-0.118741	0.170261	-0.768885	0.174102	-0.759196	-0.0202169
2005	Bangladesh	6	0.271	-0.567031	0.000947977	-3.0232	0.146403	-0.834451	0.0214338	0.215252	-0.667053	0.44496	0.0730934	-1.13612	1.29077	31.1657	1.49368	30.8769	1.48963	1901.72	3.27915	10.7528	0.635657	-0.196777	38.1119	1.58106	48.928	1.68956	173.303	2.23881	140921154	189628	0.00134563	-2.87107	1.74209	0.241071	0.972041	-0.0123152	50	294	344	2.53656	0.972041	-0.0123152	0.215252	-0.667053	0.0730934	-1.13612	-0.00265088
2006	Bangladesh	6	0.296	-0.528708	0.000956958	-3.01911	0.12641	-0.898218	0.0159795	0.172173	-0.764034	0.583748	0.0767959	-1.11466	1.24247	32.0428	1.50573	31.7874	1.50225	2065.15	3.31495	10.9889	0.817754	-0.0873771	39.9424	1.60143	47.5135	1.67682	178.851	2.25249	142660381	205461	0.00144021	-2.84157	1.7676	0.247384	1.33076	0.1241	22	288	310	2.49136	1.33076	0.1241	0.172173	-0.764034	0.0767959	-1.11466	0.0213667
2007	Bangladesh	6	0.299	-0.524329	0.00100302	-2.99869	0.138795	-0.857625	0.0192641	0.181153	-0.741954	0.550496	0.0922092	-1.03523	1.07169	34.0422	1.53202	33.8182	1.52915	2206.51	3.34371	11.1804	1.44975	0.161293	42.6209	1.62962	45.6303	1.65925	185.582	2.26854	144304164	210292	0.00145728	-2.83646	1.79349	0.253698	1.19567	0.0776131	29	270	299	2.47567	1.19567	0.0776131	0.181153	-0.741954	0.0922092	-1.03523	0.0140599
2008	Bangladesh	6	0.314	-0.50307	0.00101683	-2.99275	0.185637	-0.731335	0.0344611	0.249075	-0.603671	0.364418	0.116544	-0.93351	0.871441	36.191	1.5586	35.9854	1.55613	2309.56	3.36353	11.3133	0.879495	-0.0557669	40.0928	1.60307	43.7252	1.64073	193.073	2.28572	145924795	222489	0.00152468	-2.81682	1.81975	0.260012	1.12174	0.0498909	60	278	338	2.52892	1.12174	0.0498909	0.249075	-0.603671	0.116544	-0.93351	0.0124266
2009	Bangladesh	6	0.337	-0.47237	0.00105688	-2.97597	0.202052	-0.694536	0.0408252	0.257207	-0.589717	0.347766	0.140742	-0.851576	0.725182	40.9613	1.61237	40.7679	1.61032	2439.07	3.38722	11.4733	1.06893	0.0289512	37.8028	1.57752	41.0747	1.61357	206.761	2.31547	147575433	244590	0.00165739	-2.78058	1.8464	0.266325	1.16984	0.0681253	55	275	330	2.51851	1.16984	0.0681253	0.257207	-0.589717	0.140742	-0.851576	0.0175223
2010	Bangladesh	6	0.366	-0.436519	0.00108325	-2.96527	0.227555	-0.642913	0.0517813	0.264599	-0.577411	0.333404	0.183578	-0.736178	0.541958	42.4702	1.62808	42.259	1.62592	2620.83	3.41844	11.6857	0.983167	-0.00737291	47.4208	1.67597	39.4741	1.59631	212.058	2.32646	149273134	250409	0.00167752	-2.77533	1.87344	0.272639	1.13126	0.0535608	66	276	342	2.53403	1.13126	0.0535608	0.264599	-0.577411	0.183578	-0.736178	0.0141722
2011	Bangladesh	6	0.379	-0.421361	0.00109433	-2.96085	0.210369	-0.677018	0.0442552	0.267443	-0.572769	0.328064	0.146887	-0.833017	0.693918	43.0007	1.63348	42.7781	1.63122	2937.63	3.468	12.027	1.1881	0.074854	48.1109	1.68224	38.636	1.58699	219.973	2.34237	151005733	272112	0.001802	-2.74425	1.89753	0.278189	1.62703	0.211396	37	269	306	2.48572	1.62703	0.211396	0.267443	-0.572769	0.146887	-0.833017	0.0565363
2012	Bangladesh	6	0.402	-0.395774	0.00110388	-2.95708	0.192547	-0.715463	0.0370743	0.23638	-0.626389	0.392364	0.142848	-0.845126	0.714237	41.7948	1.62112	41.5814	1.6189	3143.59	3.49743	12.232	1.73542	0.239404	46.2964	1.66555	38.6996	1.58771	222.061	2.34647	152761413	291318	0.00190701	-2.71965	1.92194	0.283739	1.59789	0.203547	67	287	354	2.549	1.59789	0.203547	0.23638	-0.626389	0.142848	-0.845126	0.0481143
2013	Bangladesh	6	0.404	-0.393619	0.00112292	-2.94965	0.210676	-0.676385	0.0443843	0.272785	-0.56418	0.318299	0.142149	-0.847257	0.717844	43.7361	1.64084	43.513	1.63862	3368.06	3.52738	12.4424	1.46871	0.166937	44.5141	1.6485	37.2865	1.57155	229.251	2.36031	154517385	300178	0.00194268	-2.7116	1.94666	0.289289	1.1684	0.067593	60	243	303	2.48144	1.1684	0.067593	0.272785	-0.56418	0.142149	-0.847257	0.0184383
2014	Bangladesh	6	0.427	-0.369572	0.00116859	-2.93234	0.210971	-0.675777	0.0445088	0.2707	-0.567512	0.32207	0.144815	-0.839187	0.704234	44.407	1.64745	44.2042	1.64546	3555.51	3.5509	12.6089	1.45129	0.161753	42.086	1.62414	34.2163	1.53423	0	0	156256287	312923	0.00200263	-2.6984	1.97169	0.294839	1.11841	0.0485999	44	249	293	2.46687	1.11841	0.0485999	0.2707	-0.567512	0.144815	-0.839187	0.013156
2015	Bangladesh	6	0.469	-0.328827	0.00116156	-2.93496	0.217385	-0.662771	0.0472561	0.27269	-0.564332	0.31847	0.155457	-0.808389	0.653492	45.2795	1.6559	45.0947	1.65413	3848.96	3.58534	12.8547	1.05355	0.0226561	37.9543	1.57926	33.5362	1.52551	0	0	157977151	368035	0.00232967	-2.63271	1.99705	0.300389	0.934311	-0.0295084	41	299	340	2.53148	0.934311	-0.0295084	0.27269	-0.564332	0.155457	-0.808389	-0.00804663
2016	Bangladesh	6	0.484	-0.315155	0.00120499	-2.91902	0.216438	-0.664667	0.0468454	0.268804	-0.570564	0.325543	0.157478	-0.802781	0.644457	47.5833	1.67745	47.4113	1.67588	4160.7	3.61917	13.0984	0.724997	-0.139664	35.304	1.54782	31.6032	1.49973	0	0	159685421	373061	0.00233622	-2.63149	2.02274	0.305939	0.601728	-0.2206	77	267	344	2.53656	0.601728	-0.2206	0.268804	-0.570564	0.157478	-0.802781	-0.0592982
2017	Bangladesh	6	0.507	-0.294992	0.00123295	-2.90905	0.221952	-0.653741	0.0492626	0.275567	-0.559773	0.313346	0.161575	-0.791625	0.62667	46.939	1.67153	46.7707	1.66997	4547.48	3.65777	13.3793	0.88368	-0.0537052	38.2449	1.58257	30.7062	1.48723	0	0	161376713	386818	0.00239699	-2.62033	2.04875	0.311489	0.576675	-0.239069	61	241	302	2.48001	0.576675	-0.239069	0.275567	-0.559773	0.161575	-0.791625	-0.0658794
2018	Bangladesh	6	0.512	-0.29073	0	0	0.214884	-0.667795	0.0461753	0.276122	-0.558899	0.312368	0.1471	-0.832387	0.692868	45.313	1.65622	45.1526	1.65468	4954.76	3.69502	13.6532	0.630627	-0.200228	36.7593	1.56537	0	0	0	0	163046173	411675	0.0025249	-2.59776	2.0751	0.317039	0.60163	-0.220671	69	299	368	2.56585	0.60163	-0.220671	0.276122	-0.558899	0.1471	-0.832387	-0.0609321
2019	Bangladesh	6	0.578	-0.238072	0	0	0.247594	-0.60626	0.0613029	0.27835	-0.555409	0.308479	0.209296	-0.67924	0.461367	45.224	1.65537	45.0684	1.65387	5082.68	3.70609	13.7351	0	0	30.7636	1.48804	0	0	0	0	164689383	488385	0.00296549	-2.5279	2.10179	0.322589	0.453838	-0.343099	68	345	413	2.61595	0.453838	-0.343099	0.27835	-0.555409	0.209296	-0.67924	-0.0955015
1990	Uruguay	7	1.276	0.105851	0.00925522	-2.03361	0.138744	-0.857785	0.01925	0.265785	-0.575469	0.331165	0.00747668	-2.12629	4.52111	32.4398	1.51108	31.102	1.49279	6385.96	3.80523	14.4797	0.446722	-0.349962	41.6285	1.61939	44.8125	1.6514	723.937	2.8597	3109598	39390	0.0126672	-1.89732	2.34536	0.370209	0.606445	-0.217209	0	0	0	0	0.606445	-0.217209	0.265785	-0.575469	0.00747668	-2.12629	-0.0577309
1991	Uruguay	7	1.446	0.160168	0.00970413	-2.01304	0.130333	-0.884947	0.0169866	0.249813	-0.602385	0.362868	0.00688196	-2.16229	4.67549	25.5121	1.40675	25.0347	1.39854	6787.4	3.8317	14.682	0.288596	-0.539709	38.5549	1.58608	43.7298	1.64078	779.514	2.89182	3131657	35569	0.0113579	-1.9447	2.35419	0.371841	0.547746	-0.261421	34	137	171	2.233	0.547746	-0.261421	0.249813	-0.602385	0.00688196	-2.16229	-0.0653063
1992	Uruguay	7	1.63	0.212188	0.0101444	-1.99377	0.120142	-0.920305	0.0144341	0.229847	-0.638561	0.407761	0.0067773	-2.16894	4.70432	25.3199	1.40346	25.1615	1.40074	7438.54	3.87149	14.9884	0.0877452	-1.05678	40.073	1.60285	43.3997	1.63749	855.232	2.93208	3154459	42413	0.0134454	-1.87143	2.36306	0.373474	0.52482	-0.27999	39	140	179	2.25285	0.52482	-0.27999	0.229847	-0.638561	0.0067773	-2.16894	-0.0643547
1993	Uruguay	7	1.397	0.145196	0.01024	-1.9897	0.118887	-0.924867	0.014134	0.222516	-0.652639	0.425937	0.0116356	-1.93421	3.74118	24.8635	1.39556	24.6183	1.39126	7759.97	3.88986	15.131	0.676572	-0.169686	38.685	1.58754	42.7631	1.63107	792.267	2.89887	3177734	42365	0.0133318	-1.87511	2.37196	0.375107	0.442304	-0.35428	29	147	176	2.24551	0.442304	-0.35428	0.222516	-0.652639	0.0116356	-1.93421	-0.0788329
1994	Uruguay	7	1.259	0.100026	0.0101307	-1.99436	0.113033	-0.946794	0.0127765	0.202644	-0.693266	0.480618	0.0199785	-1.69944	2.88809	23.8558	1.37759	23.708	1.3749	8440.57	3.92637	15.4164	0.884138	-0.0534799	40.1488	1.60367	42.251	1.62584	751.255	2.87579	3201149	41246	0.0128847	-1.88992	2.38089	0.376739	0.375585	-0.425292	18	151	169	2.22789	0.375585	-0.425292	0.202644	-0.693266	0.0199785	-1.69944	-0.0861829
1995	Uruguay	7	1.413	0.150142	0.0101201	-1.99482	0.114305	-0.941934	0.0130657	0.205409	-0.687381	0.472493	0.0197193	-1.70511	2.90739	26.4382	1.42223	26.3154	1.42021	8431.9	3.92593	15.4129	0.811497	-0.090713	38.0977	1.5809	41.0662	1.61348	797.698	2.90184	3224275	35267	0.010938	-1.96106	2.38986	0.378372	0.448526	-0.348213	35	221	256	2.40824	0.448526	-0.348213	0.205409	-0.687381	0.0197193	-1.70511	-0.0715259
1996	Uruguay	7	1.664	0.221153	0.0104453	-1.98108	0.0958697	-1.01832	0.009191	0.173307	-0.761183	0.5794	0.0155114	-1.80935	3.27374	26.8077	1.42826	26.7374	1.42712	9000.72	3.95428	15.6363	0.666811	-0.175997	39.5284	1.59691	37.5679	1.57482	873.079	2.94105	3247383	37003	0.0113947	-1.9433	2.42011	0.383835	0.38145	-0.418563	25	182	207	2.31597	0.38145	-0.418563	0.173307	-0.761183	0.0155114	-1.80935	-0.07254
1997	Uruguay	7	1.686	0.226858	0.0102747	-1.98823	0.0930698	-1.03119	0.00866199	0.167226	-0.776697	0.603258	0.0160785	-1.79375	3.21755	25.9058	1.4134	25.8337	1.41219	9875.52	3.99456	15.9565	0.47226	-0.325818	37.7064	1.57642	37.6765	1.57607	880.864	2.94491	3270158	40681	0.0124401	-1.90518	2.45074	0.389297	0.401276	-0.396557	32	370	402	2.60423	0.401276	-0.396557	0.167226	-0.776697	0.0160785	-1.79375	-0.0663145
1998	Uruguay	7	1.713	0.233757	0.0100758	-1.99672	0.132242	-0.878631	0.0174879	0.23291	-0.632812	0.400451	0.0275451	-1.55996	2.43346	40.5213	1.60768	40.3581	1.60593	10371.7	4.01585	16.127	0.646421	-0.189484	35.64	1.55194	36.9014	1.56704	900.885	2.95467	3291053	52803	0.0160444	-1.79468	2.48176	0.39476	0.327249	-0.485122	27	469	496	2.69548	0.327249	-0.485122	0.23291	-0.632812	0.0275451	-1.55996	-0.11299
1999	Uruguay	7	2.02	0.305351	0.0103325	-1.98579	0.121829	-0.914248	0.0148424	0.211445	-0.674803	0.455359	0.0285022	-1.54512	2.3874	43.5958	1.63944	43.4273	1.63776	10264.5	4.01134	16.0908	0.981073	-0.0082987	33.3864	1.52357	33.2984	1.52242	978.294	2.99047	3308005	45233	0.0136738	-1.86411	2.51317	0.400223	0.301659	-0.520484	27	525	552	2.74194	0.301659	-0.520484	0.211445	-0.674803	0.0285022	-1.54512	-0.110054
2000	Uruguay	7	1.587	0.200577	0.00972367	-2.01217	0.149247	-0.826096	0.0222745	0.256249	-0.591339	0.349681	0.0376979	-1.42368	2.02687	45.0942	1.65412	44.9189	1.65243	10255.1	4.01094	16.0876	1.15157	0.0612891	36.7137	1.56483	38.7254	1.588	931.366	2.96912	3319734	46783	0.0140924	-1.85102	2.54499	0.405685	0.193328	-0.713705	44	572	616	2.78958	0.193328	-0.713705	0.256249	-0.591339	0.0376979	-1.42368	-0.182886
2001	Uruguay	7	1.513	0.179839	0.00959864	-2.01779	0.159303	-0.797777	0.0253773	0.278954	-0.554468	0.307435	0.0347982	-1.45844	2.12705	53.8539	1.73122	53.7509	1.73039	10059.8	4.00259	16.0207	1.48527	0.171805	36.3095	1.56002	41.6274	1.61938	815.396	2.91137	3325471	52137	0.0156781	-1.80471	2.54197	0.40517	0.216878	-0.663785	52	543	595	2.77452	0.216878	-0.663785	0.278954	-0.554468	0.0347982	-1.45844	-0.185165
2002	Uruguay	7	1.37	0.136721	0.0096962	-2.0134	0.154034	-0.812385	0.0237263	0.264439	-0.577675	0.333708	0.0389357	-1.40965	1.98712	70.5117	1.84826	70.3586	1.84732	9427.15	3.97438	15.7957	1.32181	0.121169	40.0291	1.60238	43.2526	1.63601	763.093	2.88258	3326046	47339	0.0142328	-1.84671	2.53895	0.404655	0.45459	-0.34238	30	466	496	2.69548	0.45459	-0.34238	0.264439	-0.577675	0.0389357	-1.40965	-0.0905386
2003	Uruguay	7	1.362	0.134177	0.00997394	-2.00113	0.142693	-0.845596	0.0203614	0.24176	-0.616616	0.380215	0.0392796	-1.40583	1.97637	43.1865	1.63535	43.0642	1.63412	9686.5	3.98617	15.8895	3.34327	0.524171	51.7592	1.71399	43.831	1.64178	759.096	2.8803	3323661	46725	0.0140583	-1.85207	2.53594	0.404139	0.632378	-0.199023	45	504	549	2.73957	0.632378	-0.199023	0.24176	-0.616616	0.0392796	-1.40583	-0.0481159
2004	Uruguay	7	1.675	0.224015	0.0105555	-1.97652	0.146456	-0.834292	0.0214494	0.2508	-0.600673	0.360808	0.0376509	-1.42422	2.02842	24.1934	1.3837	24.092	1.38187	10451.9	4.01919	16.1539	2.57712	0.411134	61.4767	1.78871	39.3062	1.59446	863.779	2.9364	3321486	42555	0.012812	-1.89238	2.53294	0.403624	0.800895	-0.0964244	37	514	551	2.74115	0.800895	-0.0964244	0.2508	-0.600673	0.0376509	-1.42422	-0.0241832
2005	Uruguay	7	1.724	0.236537	0.0112347	-1.94944	0.164705	-0.783293	0.0271277	0.287658	-0.541124	0.292815	0.0367341	-1.43493	2.05902	23.9484	1.37928	23.8728	1.3779	12406.4	4.09364	16.7579	7.70374	0.886702	61.9716	1.79219	37.6002	1.57519	957.079	2.98095	3325403	47540	0.014296	-1.84479	2.52993	0.403109	0.802024	-0.0958128	24	589	613	2.78746	0.802024	-0.0958128	0.287658	-0.541124	0.0367341	-1.43493	-0.0275613
2006	Uruguay	7	1.984	0.297542	0.0109012	-1.96253	0.17946	-0.746033	0.0322058	0.316126	-0.50014	0.25014	0.0373268	-1.42798	2.03912	23.4109	1.36942	23.3524	1.36833	13547.1	4.13185	17.0722	5.80394	0.763723	59.2104	1.7724	43.1989	1.63547	950.114	2.97778	3331753	41467	0.012446	-1.90497	2.54153	0.405095	1.1202	0.0492959	31	725	756	2.87852	1.1202	0.0492959	0.316126	-0.50014	0.0373268	-1.42798	0.0155837
2007	Uruguay	7	1.785	0.251638	0.011634	-1.93427	0.191225	-0.718455	0.0365671	0.336781	-0.472653	0.223401	0.0398445	-1.39963	1.95897	27.8426	1.44471	27.7875	1.44385	14764.2	4.16921	17.3823	7.05379	0.848423	65.2081	1.8143	44.0933	1.64437	1243.37	3.0946	3340221	52498	0.0157169	-1.80363	2.55318	0.407081	1.2842	0.108633	35	739	774	2.88874	1.2842	0.108633	0.336781	-0.472653	0.0398445	-1.39963	0.0365854
2008	Uruguay	7	2.455	0.390051	0.0114698	-1.94045	0.188266	-0.725229	0.035444	0.333421	-0.477007	0.227536	0.0373749	-1.42742	2.03753	20.5219	1.31222	20.4813	1.31136	15464.3	4.18933	17.5505	5.06174	0.7043	53.3944	1.7275	44.6361	1.64969	1232.98	3.09096	3349676	54755	0.0163464	-1.78658	2.56328	0.408796	1.56422	0.194299	33	706	739	2.86864	1.56422	0.194299	0.333421	-0.477007	0.0373749	-1.42742	0.0647834
2009	Uruguay	7	2.372	0.375115	0.0107196	-1.96982	0.16959	-0.770599	0.0287609	0.296803	-0.527532	0.27829	0.0372117	-1.42932	2.04296	22.2891	1.34809	22.2534	1.3474	16817.1	4.22575	17.857	5.43899	0.735518	51.699	1.71348	53.2276	1.72614	1216.64	3.08516	3359273	57360	0.0170751	-1.76764	2.57119	0.410133	1.34173	0.127664	30	750	780	2.89209	1.34173	0.127664	0.296803	-0.527532	0.0372117	-1.42932	0.0378909
2010	Uruguay	7	1.875	0.273001	0.011146	-1.95288	0.196817	-0.705937	0.0387371	0.351262	-0.454369	0.206451	0.0363765	-1.43918	2.07123	23.0644	1.36294	23.0331	1.36235	18002.9	4.25534	18.1079	5.60875	0.748866	53.247	1.7263	49.6684	1.69608	1311.49	3.11777	3368926	61102	0.0181369	-1.74144	2.57911	0.411471	2.00437	0.301977	23	761	784	2.89432	2.00437	0.301977	0.351262	-0.454369	0.0363765	-1.43918	0.106073
2011	Uruguay	7	2.272	0.356408	0.0113703	-1.94423	0.209121	-0.679602	0.0437316	0.370502	-0.431209	0.185941	0.0413688	-1.38333	1.91359	23.454	1.37022	23.4266	1.36971	18192.3	4.25989	18.1466	12.4727	1.09596	55.0612	1.74085	47.846	1.67985	1372.4	3.13748	3378975	59114	0.0174947	-1.75709	2.60032	0.415028	1.34764	0.129575	20	667	687	2.83696	1.34764	0.129575	0.370502	-0.431209	0.0413688	-1.38333	0.0480079
2012	Uruguay	7	2.543	0.405346	0.0110402	-1.95702	0.210286	-0.67719	0.04422	0.372427	-0.428959	0.184006	0.0417378	-1.37947	1.90294	25.9897	1.4148	25.9613	1.41433	19130.1	4.28172	18.3331	1.71547	0.234383	49.7178	1.69651	51.8664	1.71489	1357.83	3.13285	3389436	59470	0.0175457	-1.75583	2.62171	0.418585	1.14641	0.0593382	22	678	700	2.8451	1.14641	0.0593382	0.372427	-0.428959	0.0417378	-1.37947	0.0220992
2013	Uruguay	7	2.21	0.344392	0.0108515	-1.96451	0.217297	-0.662945	0.0472182	0.38611	-0.413289	0.170808	0.0418649	-1.37815	1.8993	27.04	1.43201	27.0033	1.43142	20093.6	4.30306	18.5163	7.13751	0.853547	49.0876	1.69097	56.7009	1.75359	1386.02	3.14177	3400439	62940	0.0185094	-1.73261	2.64327	0.422141	1.23637	0.0921488	0	0	0	0	1.23637	0.0921488	0.38611	-0.413289	0.0418649	-1.37815	0.0355796
2014	Uruguay	7	1.966	0.293584	0.0107444	-1.96882	0.215265	-0.667026	0.0463392	0.382394	-0.417489	0.174297	0.0415788	-1.38113	1.90751	30.1143	1.47877	30.0741	1.47819	20217.6	4.30573	18.5393	5.01751	0.700488	45.3282	1.65637	59.3997	1.77378	0	0	3412013	65756	0.0192719	-1.71508	2.66501	0.425698	1.41551	0.150913	37	639	676	2.82995	1.41551	0.150913	0.382394	-0.417489	0.0415788	-1.38113	0.0577081
2015	Uruguay	7	1.971	0.294687	0.0108202	-1.96576	0.220586	-0.656422	0.0486581	0.401117	-0.396729	0.157394	0.0333344	-1.47711	2.18185	25.7911	1.41147	25.7572	1.4109	22454.4	4.3513	18.9338	-0.908893	0	48.5732	1.6864	60.2657	1.78007	0	0	3424139	67251	0.0196403	-1.70685	2.68692	0.429255	1.83918	0.264625	26	532	558	2.74663	1.83918	0.264625	0.401117	-0.396729	0.0333344	-1.47711	0.106146
2016	Uruguay	7	1.904	0.279667	0.0105073	-1.97851	0.244553	-0.611626	0.0598064	0.446963	-0.349729	0.12231	0.0346937	-1.45975	2.13087	24.2139	1.38406	24.1812	1.38348	23009.9	4.36191	19.0263	4.1098	0.61382	46.8047	1.67029	60.6831	1.78307	0	0	3436645	69180	0.0201301	-1.69615	2.70902	0.432812	1.88175	0.274561	0	0	0	0	1.88175	0.274561	0.446963	-0.349729	0.0346937	-1.45975	0.122719
2017	Uruguay	7	1.793	0.25358	0.0104833	-1.9795	0.264084	-0.578259	0.0697401	0.478241	-0.320353	0.102626	0.0418809	-1.37798	1.89884	25.2656	1.40253	25.2319	1.40195	23588.2	4.37269	19.1205	2.74796	0.43901	47.8254	1.67966	60.7291	1.7834	0	0	3449290	0	0	0	2.7313	0.436369	1.98978	0.298804	23	500	523	2.7185	1.98978	0.298804	0.478241	-0.320353	0.0418809	-1.37798	0.142901
2018	Uruguay	7	1.905	0.279895	0	0	0.296845	-0.527471	0.0881168	0.533283	-0.273042	0.0745519	0.051363	-1.28935	1.66242	25.7179	1.41024	25.6825	1.40964	24006.8	4.38033	19.1873	2.13495	0.329387	49.607	1.69554	0	0	0	0	3461731	0	0	0	2.75376	0.439926	2.13108	0.3286	0	0	0	0	2.13108	0.3286	0.533283	-0.273042	0.051363	-1.28935	0.175237
2019	Uruguay	7	1.902	0.279211	0	0	0.304182	-0.516866	0.0925269	0.543424	-0.264861	0.0701514	0.0556739	-1.25435	1.57339	0	0	0	0	22795.1	4.35784	18.9908	0	0	46.3683	1.66622	0	0	0	0	3473727	0	0	0	2.77641	0.443483	1.64543	0.216279	0	0	0	0	1.64543	0.216279	0.543424	-0.264861	0.0556739	-1.25435	0.117531
1990	United Arab Emirates	8	28.278	1.45145	0.0381255	-1.41878	0.16409	-0.784917	0.0269257	0.259155	-0.586441	0.343913	0.0640274	-1.19363	1.42476	0	0	25.1965	1.40134	87170.7	4.94037	24.4073	-0.228435	0	0	0	0	0	11170.2	4.04806	1828437	347018	0.189789	-0.721728	2.01439	0.304144	36.7187	1.56489	0	0	0	0	36.7187	1.56489	0.259155	-0.586441	0.0640274	-1.19363	0.405548
1991	United Arab Emirates	8	29.256	1.46621	0.0393618	-1.40493	0.19209	-0.716495	0.0368985	0.315337	-0.501225	0.251227	0.0629909	-1.20072	1.44173	0	0	26.7469	1.42727	85792.3	4.93345	24.3389	0.050318	-1.29828	0	0	0	0	12124.9	4.08368	1937159	422981	0.218351	-0.660844	2.07473	0.316961	24.9148	1.39646	0	0	0	0	24.9148	1.39646	0.315337	-0.501225	0.0629909	-1.20072	0.440354
1992	United Arab Emirates	8	28.134	1.44923	0.0364461	-1.43835	0.189213	-0.723049	0.0358016	0.303973	-0.517164	0.267459	0.0686885	-1.16312	1.35284	0	0	26.9763	1.43098	85570.3	4.93232	24.3278	0.239163	-0.621306	0	0	0.188369	-0.72499	10890.5	4.03705	2052892	408862	0.199164	-0.700789	2.13687	0.329778	23.4776	1.37065	0	0	0	0	23.4776	1.37065	0.303973	-0.517164	0.0686885	-1.16312	0.416642
1993	United Arab Emirates	8	30.171	1.47959	0.0357824	-1.44633	0.219198	-0.659163	0.0480479	0.345384	-0.461697	0.213164	0.0863346	-1.06381	1.1317	0	0	28.2522	1.45105	83795.3	4.92322	24.2381	0.721472	-0.141781	0	0	0.150356	-0.822879	10820.1	4.03423	2173135	425592	0.195842	-0.708093	2.20087	0.342595	20.753	1.31708	0	0	0	0	20.753	1.31708	0.345384	-0.461697	0.0863346	-1.06381	0.454899
1994	United Arab Emirates	8	31.645	1.50031	0.0367725	-1.43448	0.217956	-0.661632	0.0475047	0.340956	-0.467302	0.218371	0.0883156	-1.05396	1.11084	0	0	29.3217	1.46719	86652.3	4.93778	24.3817	0.10532	-0.97749	0	0	0.120145	-0.920293	11355.5	4.0552	2294377	466974	0.20353	-0.691372	2.26679	0.355412	17.9909	1.25505	0	0	0	0	17.9909	1.25505	0.340956	-0.467302	0.0883156	-1.05396	0.427918
1995	United Arab Emirates	8	28.989	1.46223	0.0375885	-1.42494	0.227381	-0.643247	0.0517019	0.330286	-0.48111	0.231467	0.117548	-0.929784	0.864499	0	0	29.733	1.47324	89668	4.95264	24.5286	0.608195	-0.215957	0	0	0.112604	-0.948444	11463.2	4.05931	2415099	487283	0.201765	-0.695154	2.33469	0.368229	18.002	1.25532	0	0	0	0	18.002	1.25532	0.330286	-0.48111	0.117548	-0.929784	0.414614
1996	United Arab Emirates	8	28.662	1.45731	0.0378438	-1.42201	0.230986	-0.636415	0.0533544	0.330208	-0.481213	0.231566	0.124727	-0.904041	0.81729	0	0	29.2236	1.46573	91885.7	4.96325	24.6338	0.408475	-0.388835	0	0	0.0803323	-1.09511	11511.8	4.06114	2539121	502256	0.197807	-0.703758	2.39202	0.378766	20.5536	1.31289	0	0	0	0	20.5536	1.31289	0.330208	-0.481213	0.124727	-0.904041	0.433526
1997	United Arab Emirates	8	27.365	1.4372	0.0388791	-1.41028	0.241235	-0.61756	0.0581943	0.330314	-0.481073	0.231431	0.144807	-0.839212	0.704277	0	0	31.071	1.49235	96180	4.98308	24.8311	0.294816	-0.530449	0	0	0.0763557	-1.11716	11558.6	4.0629	2671361	524360	0.196289	-0.707103	2.45077	0.389302	17.8008	1.25044	0	0	0	0	17.8008	1.25044	0.330314	-0.481073	0.144807	-0.839212	0.413038
1998	United Arab Emirates	8	28.68	1.45758	0.0385289	-1.41421	0.258199	-0.588045	0.0666669	0.328366	-0.483642	0.23391	0.180167	-0.744325	0.55402	0	0	36.8517	1.56646	92627.9	4.96674	24.6685	0.340485	-0.467902	0	0	0.0724699	-1.13984	11224	4.05015	2813214	536715	0.190784	-0.719459	2.51096	0.399839	11.8479	1.07364	0	0	0	0	11.8479	1.07364	0.328366	-0.483642	0.180167	-0.744325	0.352547
1999	United Arab Emirates	8	26.144	1.41737	0.0379936	-1.42029	0.267355	-0.572912	0.0714787	0.32162	-0.492657	0.242711	0.204945	-0.688362	0.473842	0	0	35.5585	1.55094	91710.5	4.96242	24.6256	-1.16684	0	0	0	0.0716486	-1.14479	10870.5	4.03625	2966029	541070	0.182422	-0.738922	2.56848	0.409677	14.6848	1.16687	0	0	0	0	14.6848	1.16687	0.32162	-0.492657	0.204945	-0.688362	0.375288
2000	United Arab Emirates	8	35.668	1.55228	0.0361639	-1.44173	0.263118	-0.579849	0.0692312	0.304219	-0.516814	0.267097	0.214002	-0.669582	0.44834	0	0	31.2721	1.49516	98363.6	4.99283	24.9284	-0.485282	0	0	0	0.0764	-1.11691	10057.9	4.00251	3134067	538872	0.17194	-0.764623	2.61078	0.416771	21.9008	1.34046	0	0	0	0	21.9008	1.34046	0.304219	-0.516814	0.214002	-0.669582	0.407793
2001	United Arab Emirates	8	30.457	1.48369	0.0385652	-1.4138	0.267948	-0.57195	0.0717961	0.304532	-0.516367	0.266634	0.223201	-0.651305	0.424198	0	0	34.4082	1.53666	96722.5	4.98553	24.8555	1.14589	0.0591438	89.8646	1.95359	0.0647	-1.1891	12172.4	4.08538	3302722	544822	0.164962	-0.782617	2.62869	0.419739	17.2027	1.2356	0	0	0	0	17.2027	1.2356	0.304532	-0.516367	0.223201	-0.651305	0.376279
2002	United Arab Emirates	8	24.06	1.3813	0.0378295	-1.42217	0.276866	-0.557731	0.0766546	0.314584	-0.502264	0.252269	0.230713	-0.636928	0.405677	0	0	36.1002	1.55751	95550.2	4.98023	24.8027	0.0867814	-1.06157	93.0717	1.96882	0.0665	-1.17718	11462.5	4.05928	3478769	595384	0.171148	-0.766628	2.64671	0.422706	15.4933	1.19014	0	0	0	0	15.4933	1.19014	0.314584	-0.502264	0.230713	-0.636928	0.3744
2003	United Arab Emirates	8	28.454	1.45414	0.0375303	-1.42562	0.289486	-0.538372	0.0838024	0.324555	-0.488711	0.238839	0.245598	-0.609775	0.371825	0	0	36.1631	1.55827	99238.4	4.99668	24.9668	3.42266	0.534364	102.3	2.00988	0.0663	-1.17849	10568.8	4.02403	3711931	634856	0.171031	-0.766925	2.66486	0.425674	17.8745	1.25223	0	0	0	0	17.8745	1.25223	0.324555	-0.488711	0.245598	-0.609775	0.40642
2004	United Arab Emirates	8	27.479	1.439	0.0363813	-1.43912	0.342824	-0.464929	0.117528	0.311904	-0.50598	0.256015	0.363299	-0.439735	0.193367	0	0	37.7109	1.57647	101871	5.00805	25.0806	6.76715	0.830406	116.623	2.06678	0.1004	-0.998266	10286.8	4.01228	4068577	678863	0.166855	-0.77766	2.68313	0.428642	20.8707	1.31954	0	0	0	0	20.8707	1.31954	0.311904	-0.50598	0.363299	-0.439735	0.411569
2005	United Arab Emirates	8	24.95	1.39707	0.0307443	-1.51224	0.389813	-0.409144	0.151954	0.368207	-0.433907	0.188276	0.399543	-0.398437	0.158752	0	0	47.2869	1.67474	95678.3	4.98081	24.8085	5.76544	0.760832	119.471	2.07726	0.1174	-0.930332	8716.29	3.94033	5300172	708238	0.133625	-0.874111	2.70153	0.43161	25.8825	1.41301	0	0	0	0	25.8825	1.41301	0.368207	-0.433907	0.399543	-0.398437	0.520279
2006	United Arab Emirates	8	22.969	1.36114	0.02825	-1.54898	0.423263	-0.37339	0.179151	0.350487	-0.455328	0.207323	0.483143	-0.315924	0.099808	0	0	56.0324	1.74844	87101.6	4.94003	24.4039	5.50044	0.740397	136.798	2.13608	0.1128	-0.947691	8127.93	3.90998	6168846	745100	0.120784	-0.917989	2.7047	0.43212	26.1659	1.41774	10	1306	1316	3.11926	26.1659	1.41774	0.350487	-0.455328	0.483143	-0.315924	0.496899
2007	United Arab Emirates	8	21.603	1.33451	0.0281953	-1.54982	0.484541	-0.31467	0.23478	0.364523	-0.438275	0.192085	0.589797	-0.229297	0.0525773	0	0	67.6109	1.83002	79731	4.90163	24.0259	1.60487	0.205441	148.514	2.17177	0.1108	-0.95546	8367.15	3.92258	7089486	821843	0.115924	-0.935826	2.70788	0.432629	23.9859	1.37996	10	1308	1318	3.11992	23.9859	1.37996	0.364523	-0.438275	0.589797	-0.229297	0.503025
2008	United Arab Emirates	8	21.718	1.33682	0.0255236	-1.59306	0.525811	-0.279171	0.276477	0.379234	-0.421093	0.177319	0.656368	-0.182852	0.033435	0	0	84.4647	1.92668	68166.5	4.83357	23.3634	0.447367	-0.349336	153.462	2.186	0.1077	-0.967784	7572.36	3.87923	7917368	941835	0.118958	-0.924606	2.71106	0.433139	28.4134	1.45352	12	1310	1322	3.12123	28.4134	1.45352	0.379234	-0.421093	0.656368	-0.182852	0.551226
2009	United Arab Emirates	8	20.903	1.32021	0.0243953	-1.61269	0.533667	-0.27273	0.2848	0.418038	-0.378784	0.143477	0.633037	-0.198571	0.0394304	0	0	74.4217	1.8717	64881.8	4.81212	23.1565	3.03559	0.482244	143.878	2.15799	0.1094	-0.960983	7215.21	3.85825	8549998	929898	0.10876	-0.963531	2.71424	0.433649	19.2357	1.28411	14	1315	1329	3.12352	19.2357	1.28411	0.418038	-0.378784	0.633037	-0.198571	0.536806
2010	United Arab Emirates	8	21.125	1.3248	0.0239896	-1.61998	0.440756	-0.355802	0.194265	0.400916	-0.396946	0.157567	0.467167	-0.330527	0.109248	0	0	63.6047	1.80349	67686.4	4.8305	23.3337	2.03957	0.30954	151.666	2.18089	0.1092	-0.961777	7190.97	3.85679	8946778	974420	0.108913	-0.96292	2.71743	0.434159	22.6512	1.35509	18	1320	1338	3.12646	22.6512	1.35509	0.400916	-0.396946	0.467167	-0.330527	0.543278
2011	United Arab Emirates	8	21.571	1.33387	0.0247845	-1.60582	0.409881	-0.387343	0.168002	0.393935	-0.404575	0.163681	0.413339	-0.383693	0.147221	0	0	60.5178	1.78188	69102.5	4.83949	23.4207	2.5539	0.407203	164.249	2.2155	0.1018	-0.992252	7481.19	3.87397	9141598	1027714	0.112422	-0.94915	2.72064	0.434672	30.0977	1.47853	26	1325	1351	3.13066	30.0977	1.47853	0.393935	-0.404575	0.413339	-0.383693	0.582446
2012	United Arab Emirates	8	22.047	1.34335	0.0258352	-1.58779	0.424373	-0.372252	0.180093	0.397757	-0.400382	0.160306	0.438061	-0.358465	0.128497	0	0	60.026	1.77834	70374.2	4.84741	23.4974	2.50313	0.398484	165.276	2.21821	0.1029	-0.987585	7604.84	3.88109	9197908	1079257	0.117337	-0.930564	2.72386	0.435185	29.8836	1.47543	20	1331	1351	3.13066	29.8836	1.47543	0.397757	-0.400382	0.438061	-0.358465	0.586864
2013	United Arab Emirates	8	22.33	1.34889	0.026049	-1.58421	0.482923	-0.316122	0.233215	0.388238	-0.410902	0.16884	0.562896	-0.249572	0.0622862	0	0	64.7755	1.81141	73619	4.86699	23.6876	2.74635	0.438755	168.492	2.22658	0.1377	-0.861066	7648.39	3.88357	9214182	1137393	0.123439	-0.908546	2.72709	0.4357	27.13	1.43345	18	1408	1426	3.15412	27.13	1.43345	0.388238	-0.410902	0.562896	-0.249572	0.55652
2014	United Arab Emirates	8	21.915	1.34074	0.0272971	-1.56388	0.572022	-0.242587	0.327209	0.397131	-0.401066	0.160854	0.729487	-0.136983	0.0187642	0	0	79.0725	1.89803	64901.9	4.81226	23.1578	2.38762	0.377965	175.221	2.24359	0.1264	-0.898253	0	0	9262896	1132282	0.122238	-0.912792	2.73034	0.436216	24.244	1.38461	29	1443	1472	3.16791	24.244	1.38461	0.397131	-0.401066	0.729487	-0.136983	0.54987
2015	United Arab Emirates	8	23.382	1.36888	0.0277375	-1.55693	0.48691	-0.312551	0.237082	0.413252	-0.383785	0.147291	0.545735	-0.263018	0.0691784	87.602	1.94251	83.8893	1.92371	63968.9	4.80597	23.0973	2.69007	0.429764	176.748	2.24735	0.123	-0.910095	0	0	9360975	1245817	0.133086	-0.875867	2.73359	0.436733	14.0506	1.14769	15	1738	1753	3.24378	14.0506	1.14769	0.413252	-0.383785	0.545735	-0.263018	0.474287
2016	United Arab Emirates	8	22.932	1.36044	0.0284404	-1.54606	0.460655	-0.336624	0.212203	0.379104	-0.421242	0.177444	0.528172	-0.277225	0.0768536	81.7481	1.91248	78.2187	1.89331	67183.6	4.82726	23.3025	2.68519	0.428974	175.004	2.24305	0.1732	-0.761452	0	0	9487206	1293926	0.136386	-0.865229	2.73685	0.437251	11.3457	1.05483	34	1743	1777	3.24969	11.3457	1.05483	0.379104	-0.421242	0.528172	-0.277225	0.399891
2017	United Arab Emirates	8	17.796	1.25032	0.0273327	-1.56332	0.499402	-0.30155	0.249402	0.39985	-0.398103	0.158486	0.58374	-0.233781	0.0546535	77.1989	1.88761	74.2806	1.87088	68576.1	4.83617	23.3886	2.45971	0.390885	159.729	2.20338	0.2592	-0.586365	0	0	9630966	1309913	0.136011	-0.866427	2.74012	0.43777	13.606	1.13373	52	1748	1800	3.25527	13.606	1.13373	0.39985	-0.398103	0.58374	-0.233781	0.453322
2018	United Arab Emirates	8	16.011	1.20442	0	0	0.484476	-0.314727	0.234717	0.390592	-0.408277	0.16669	0.563601	-0.249028	0.0620149	77.5739	1.88972	74.9403	1.87472	69957.6	4.84484	23.4724	3.27383	0.515056	160.936	2.20665	0	0	0	0	9770526	1333491	0.136481	-0.864928	2.7434	0.438289	17.3248	1.23867	56	1727	1783	3.25115	17.3248	1.23867	0.390592	-0.408277	0.563601	-0.249028	0.483814
2019	United Arab Emirates	8	15.781	1.19813	0	0	0.480687	-0.318138	0.23106	0.387427	-0.41181	0.169587	0.559302	-0.252353	0.0636822	0	0	0	0	0	0	0	0	0	0	0	0	0	0	0	9890400	1341732	0.13566	-0.867548	2.74669	0.43881	16.7566	1.22419	58	1846	1904	3.27967	16.7566	1.22419	0.387427	-0.41181	0.559302	-0.252353	0.474283
[truncated: 13 more columns]
